# Supplementary material for: Identification of a highly drought-resistant pp7l hda6 mutant
Source: Front Plant Sci. 2024 Jun 3;15:1341576. doi: 10.3389/fpls.2024.1341576 (PMC11180769; doi:10.3389/fpls.2024.1341576)
Supplement: Supplementary file 2 [file Table_1.xlsx]

## Sheet: Read numbers
Supplementary Table 1. Sequencing depth of RNA-Seq experiments.
RNA sequencing (RNA-Seq) was performed with RNA isolated from 3-week-old pp7l plants grown under optimal conditions (time-point 0 days; 0d) and after water had been withheld for 6, 9, 12 and 15 days, respectively (6d, 9d, 12d and 15d).
	pp7l_0d_1	pp7l_0d_2	pp7l_0d_3	pp7l_6d_1	pp7l_6d_2	pp7l_6d_3	pp7l_9d_1	pp7l_9d_2	pp7l_9d_3	pp7l_12d_1	pp7l_12d_2	pp7l_12d_3	pp7l_15d_1	pp7l_15d_2	pp7l_15d_3
Number of mapped reads:	22,163,094	21,666,072	24,400,638	23,754,562	24,278,782	30,365,788	26,968,288	24,082,070	18,799,574	26,295,860	20,917,902	24,316,566	24,022,068	26,319,020	23,507,962
Total number of alignments:	23,184,148	22,670,226	25,589,840	24,694,762	25,688,626	31,359,704	28,064,638	25,011,156	19,709,424	27,442,824	21,822,708	25,367,406	25,146,400	27,554,360	24,626,878
Number of secondary alignments:	1,021,054	1,004,154	1,189,202	940.2	1,409,844	993.916	1,096,350	929.086	909.85	1,146,964	904.806	1,050,840	1,124,332	1,235,340	1,118,916
Number of non-unique alignments:	1,975,782	1,940,768	2,298,330	1,796,714	2,735,564	1,879,198	2,087,258	1,766,914	1,738,584	2,162,306	1,718,250	1,994,196	2,128,988	2,341,640	2,119,234
Aligned to genes:	16,081,252	15,702,939	17,745,899	17,851,325	17,630,687	22,948,955	20,393,607	18,274,446	14,025,843	19,951,927	15,649,441	18,325,019	18,184,938	19,918,406	17,786,076
Ambiguous alignments:	494.451	419.639	459.383	500.44	488.302	611.658	563.884	505.376	392.087	546.058	528.379	529.287	574.071	585.334	485.349
No feature assigned:	4,632,663	4,606,880	5,086,228	4,546,283	4,834,073	5,919,893	5,019,889	4,464,420	3,552,910	4,782,533	3,926,638	4,518,904	4,258,403	4,708,980	4,236,219
Not aligned:	363.856	374.274	456.778	389.426	406.568	632.614	416.89	300.816	360.146	475.878	381.378	434.712	397.794	471.746	352.316
