# Supplementary material for: Identification of a highly drought-resistant pp7l hda6 mutant
Source: Front Plant Sci. 2024 Jun 3;15:1341576. doi: 10.3389/fpls.2024.1341576 (PMC11180769; doi:10.3389/fpls.2024.1341576)
Supplement: Supplementary file 3 [file Table_2.xlsx]

## Sheet: cp transcripts
Supplementary Table 2. Abundance of chloroplast transcripts.
Log2 fold changes of RNAs encoded by the chloroplast genome. Note that analysis of tRNAs was excluded.
Locus identifier	Gene Model Description	Gene Model Type	All Gene Symbols	pp7l_6d_vs_pp7l_0d, log2FC	pp7l_6d_vs_pp7l_0d, adj.pval	pp7l_9d_vspp7l_0d, log2FC	pp7l_9d_vspp7l_0d, adj.pval	pp7l_12d_vs_pp7l_0d, log2FC	pp7l_12d_vs_pp7l_0d, adj.pval	pp7l_15d_vs_Col-0_15d, log2FC	p7l_15d_vs_Col-0_15d, adj.pval	pp7l_0d_vs_Col-0_0d, log2FC	pp7l_0d_vs_Col-0_0d, adj.pval	pp7l_6d_vs_Col-0_6d, log2FC	pp7l_6d_vs_Col-0_6d, adj.pval	pp7l_9d_vs_Col-0_9d, log2 FC	pp7l_9d_vs_Col-0_9d, adj.pval	pp7l_12d_vs_Col-0_12, log2FC	pp7l_12d_vs_Col-0_12d, adj.pval	pp7l_15d_vs_Col_15d, log2FC	pp7l_15d_vs_Col-0_15d, adj.pval
ATCG00440	Encodes NADH dehydrogenase D3 subunit of the chloroplast NAD(P)H dehydrogenase complex	protein_coding	(NDHC)	-0.166853	0.710215	-0.24892	0.498471	-0.593481	0.0440962	-0.742784	0.0103968	0.0204572	0.986981	0.225067	0.547558	1.34737	0.000151669	3.07262	6.31003e-09	4.51299	1.48802e-08
ATCG00430	Encodes a protein which was originally thought to be part of photosystem II but its wheat homolog was later shown to encode for subunit K of NADH dehydrogenase.	protein_coding	PHOTOSYSTEM II REACTION CENTER PROTEIN G (PSBG); (NDHK)	-0.188681	0.59686	-0.20418	0.530943	-0.527507	0.039269	-0.796202	0.00210352	0.0786589	0.895521	1.2571	0.00156896	1.35502	2.24607e-05	3.19038	3.17926e-10	4.41044	2.12684e-10
ATCG00840	One of two chloroplast genes that encode chloroplast ribosomal protein L23, a constituent of the large subunit of the ribosomal complex	protein_coding	RIBOSOMAL PROTEIN L23 (RPL23);RIBOSOMAL PROTEIN L23.1 (RPL23.1)	-0.55531	0.540578	-0.572124	0.499379	-0.929523	0.191929	-1.09248	0.106297	0.167175	0.938977	-0.676033	0.379972	1.25783	0.159779	2.47957	0.00627817	4.17063	0.0242451
ATCG01010	Chloroplast encoded NADH dehydrogenase unit.	protein_coding	(NDHF)	-0.458722	0.621235	-0.892103	0.2314	-1.47363	0.0309571	-1.81538	0.00786324	-0.498974	0.578649	-0.782802	0.295565	1.01479	0.256933	2.87068	0.000761394	2.75102	0.0028855
ATCG00470	ATPase epsilon subunit	protein_coding	ATP SYNTHASE EPSILON CHAIN (ATPE)	-0.412979	0.0108999	-0.611362	0.000305529	-1.06668	1.80044e-07	-1.22437	1.553e-08	0.178227	0.346557	0.786242	0.000844352	1.06149	8.88831e-07	2.52167	6.38502e-12	3.97119	3.97631e-13
ATCG00420	Encodes NADH dehydrogenase subunit J. Its transcription is increased upon sulfur depletion.	protein_coding	NADH DEHYDROGENASE SUBUNIT J (NDHJ)	-0.165783	0.574618	-0.203355	0.436838	-0.521518	0.0155253	-0.720757	0.00105237	0.0227513	0.986981	1.16451	0.000619287	1.22169	8.09965e-06	3.00093	5.90472e-11	4.05123	4.81556e-11
ATCG00540	Encodes cytochrome f apoprotein; involved in photosynthetic electron transport chain; encoded by the chloroplast genome and is transcriptionally repressed by a nuclear gene HCF2.	protein_coding	PHOTOSYNTHETIC ELECTRON TRANSFER A (PETA)	-0.601822	0.0663134	-0.863824	0.00704582	-1.29882	0.000109193	-1.50029	1.68931e-05	0.0934112	0.891517	0.0956831	0.834508	0.989715	0.00548509	2.17969	5.82672e-07	3.17103	3.08142e-08
ATCG00040	Encodes a maturase located in the trnK intron in the chloroplast genome.	protein_coding	MATURASE K (MATK)	-1.41324	0.000433398	-1.70762	5.2154e-05	-2.20063	1.50455e-06	-2.32436	5.09402e-07	0.512797	0.210446	0.153809	0.78867	0.966065	0.032637	1.83487	6.93651e-05	2.74635	2.56224e-06
ATCG00530	YCF10; LOCATED IN: endomembrane system, integral to membrane; EXPRESSED IN: 22 plant structures; EXPRESSED DURING: 13 growth stages; CONTAINS InterPro DOMAIN/s: CemA (InterPro:IPR004282); BEST Arabidopsis thaliana protein match is: CemA-like proton extrusion protein-related (TAIR:AT4G31040.1).	protein_coding	(YCF10)	-0.479161	0.620647	-0.618007	0.465794	-1.05432	0.139637	-1.2891	0.0598189	-0.0324969	0.986981	-0.785873	0.314512	1.11679	0.208768	2.36365	0.00264616	3.1855	0.000904308
ATCG00490	large subunit of RUBISCO. Protein is tyrosine-phosphorylated and its phosphorylation state is modulated in response to ABA in Arabidopsis thaliana seeds.	protein_coding	(RBCL)	-0.57482	0.0125776	-0.884103	0.00025909	-1.25783	2.38364e-06	-1.5242	1.20937e-07	-0.0319009	0.986981	0.884387	0.00604907	0.755879	0.00284467	2.06525	7.32612e-09	2.94649	1.98472e-10
ATCG00130	ATPase F subunit.	protein_coding	(ATPF)	-0.35212	0.125992	-0.521805	0.0161983	-0.891281	9.38193e-05	-1.13393	3.91468e-06	-0.297151	0.208676	0.4479	0.101325	1.12272	1.92327e-05	2.47683	3.17926e-10	3.05045	1.07709e-10
ATCG00790	chloroplast gene encoding a ribosomal protein L16, which is a constituent of 50S large ribosomal subunit	protein_coding	RIBOSOMAL PROTEIN L16 (RPL16)	-0.148335	0.730497	-0.413761	0.172212	-0.950318	0.0010983	-0.985023	0.000626891	0.259493	0.490648	2.16663	5.96204e-05	1.745	4.85694e-06	2.3259	1.1696e-07	3.69641	4.15308e-08
ATCG01110	Encodes the 49KDa plastid NAD(P)H dehydrogenase subunit H protein. Its transcription is regulated by an ndhF-specific plastid sigma factor, SIG4.	protein_coding	NAD(P)H DEHYDROGENASE SUBUNIT H (NDHH)	0.00839347	0.979426	-0.262529	0.176951	-0.779917	7.40729e-05	-1.01584	2.13209e-06	0.266384	0.205062	0.934153	0.000496587	1.23459	6.79641e-07	2.77381	1.52547e-11	3.61815	3.26891e-11
ATCG00520	Encodes a protein required for photosystem I assembly and stability. In cyanobacteria, loss of function mutation in this gene increases PSII/PSI ratio without any influence on photoautotrophic growth.	protein_coding	(YCF4)	-0.382921	0.45592	-0.577689	0.19409	-0.993503	0.0149645	-1.13966	0.00492659	-0.0907437	0.952519	-0.182962	0.750137	0.969063	0.0404302	2.16652	2.09229e-05	3.08124	2.40435e-06
ATCG00480	chloroplast-encoded gene for beta subunit of ATP synthase	protein_coding	ATP SYNTHASE SUBUNIT BETA (ATPB);ATP SYNTHASE SUBUNIT BETA (PB); (CF1BETA); (ATHCF1BETA)	-0.316366	0.133837	-0.594091	0.00326371	-1.01883	6.56273e-06	-1.25021	3.08366e-07	0.819719	0.000455444	1.20484	0.000107161	1.08882	9.35813e-06	2.5003	8.50736e-11	3.84067	2.15067e-12
ATCG01020	encodes a chloroplast ribosomal protein L32, a constituent of the large subunit of the ribosomal complex	protein_coding	RIBOSOMAL PROTEIN L32 (RPL32)	-0.597984	0.0451471	-0.541122	0.0651498	-0.556929	0.0423458	-0.415752	0.120405	-0.729689	0.0111354	0.815681	0.0555321	1.21553	0.000343781	2.02445	2.66208e-07	3.08843	2.83131e-08
ATCG00750	30S chloroplast ribosomal protein S11	protein_coding	RIBOSOMAL PROTEIN S11 (RPS11)	0.042724	0.891196	-0.0161598	0.949586	-0.449367	0.0071943	-0.473087	0.00400497	0.783213	0.000267296	1.58194	1.52208e-06	1.64721	8.43523e-09	2.66558	1.03679e-11	4.45097	3.00441e-11
ATCG00780	encodes a chloroplast ribosomal protein L14, a constituent of the large subunit of the ribosomal complex	protein_coding	RIBOSOMAL PROTEIN L14 (RPL14)	-0.19991	0.799669	-0.397062	0.48491	-0.935887	0.0445375	-1.03784	0.0224877	0.576674	0.315028	0.558303	0.320767	1.87055	0.00107475	2.29859	9.58926e-05	3.65012	8.26839e-05
ATCG00830	encodes a chloroplast ribosomal protein L2, a constituent of the large subunit of the ribosomal complex	protein_coding	RIBOSOMAL PROTEIN L2 (RPL2.1)	-0.414665	0.0407602	-0.600561	0.00292212	-0.811036	9.33885e-05	-0.870656	3.18967e-05	0.528233	0.013357	0.711166	0.0100924	1.16249	4.65721e-06	2.22029	3.41981e-10	3.73776	7.10067e-12
ATCG01090	Encodes subunit of the chloroplast NAD(P)H dehydrogenase complex	protein_coding	(NDHI)	-0.150859	0.874532	-0.39943	0.51624	-1.02002	0.0403097	-1.23363	0.0119774	-0.0224076	0.986981	-0.0199511	0.976791	1.23202	0.0307201	2.15917	0.000255558	2.81463	0.000137221
ATCG01120	encodes a chloroplast ribosomal protein S15, a constituent of the small subunit of the ribosomal complex	protein_coding	CHLOROPLAST RIBOSOMAL PROTEIN S15 (RPS15)	-0.604382	0.243061	-0.859267	0.076086	-1.22234	0.00901054	-1.32418	0.00398744	0.481899	0.411571	0.488333	0.403829	1.39876	0.0216695	2.12987	0.00109307	2.95456	0.00337309
ATCG00120	Encodes the ATPase alpha subunit, which is a subunit of ATP synthase and part of the CF1 portion which catalyzes the conversion of ADP to ATP using the proton motive force. This complex is located in the thylakoid membrane of the chloroplast.	protein_coding	ATP SYNTHASE SUBUNIT ALPHA (ATPA)	-0.286685	0.140265	-0.323259	0.0800861	-0.717434	0.000143475	-0.94362	4.06742e-06	0.783984	0.00030279	0.699383	0.00537952	1.33146	2.19281e-07	2.56863	1.04943e-11	3.63204	5.29165e-13
ATCG01130	YCF1.2; FUNCTIONS IN: protein binding; LOCATED IN: chloroplast, membrane; EXPRESSED IN: cultured cell, leaf; CONTAINS InterPro DOMAIN/s: Ycf1 (InterPro:IPR008896); BEST Arabidopsis thaliana protein match is: Ycf1 protein (TAIR:ATCG01000.1).	protein_coding	TRANSLOCON AT THE INNER ENVELOPE MEMBRANE OF CHLOROPLASTS 214 (TIC214); (YCF1.2)	-0.94582	0.56825	-0.947024	0.54341	-1.34981	0.308732	-1.42102	0.258511	0.626135	0.753958	-1.27805	0.347796	1.4636	0.432517	1.68787	0.216654	2.96312	0.0688752
ATCG00050	Homologous to the bacterial ribosomal protein S16	protein_coding	RIBOSOMAL PROTEIN S16 (RPS16)	-1.14405	0.498986	-1.40484	0.383937	-1.75075	0.228276	-1.66274	0.21917	0.225663	0.982726	-1.15038	0.409485	1.26492	0.663885	1.81414	0.396239	2.30574	0.40791
ATCG00650	chloroplast-encoded ribosomal protein S18	protein_coding	RIBOSOMAL PROTEIN S18 (RPS18)	-1.12147	0.395525	-1.05754	0.405103	-1.34749	0.229751	-1.44971	0.175838	-0.0642232	0.986981	-1.63593	0.166146	1.32269	0.423476	1.74057	0.15274	2.22299	0.125094
ATCG01040	YCF5; INVOLVED IN: respiratory chain complex IV assembly, protein complex assembly; LOCATED IN: endomembrane system, membrane; EXPRESSED IN: 23 plant structures; EXPRESSED DURING: 13 growth stages; CONTAINS InterPro DOMAIN/s: Cytochrome c assembly protein (InterPro:IPR002541), Cytochrome c-type biogenesis protein CcsA (InterPro:IPR017562).	protein_coding	(YCF5)	-0.95613	0.0013924	-1.30128	5.58719e-05	-1.39511	1.30772e-05	-1.63986	1.29149e-06	-0.818081	0.0038953	-0.366275	0.280054	0.496622	0.169362	1.87119	1.41375e-06	1.16393	0.000541158
ATCG01080	NADH dehydrogenase ND6	protein_coding	(NDHG)	-0.478648	0.0695318	-0.809277	0.00204938	-1.31857	7.04014e-06	-1.51464	8.3535e-07	-0.112939	0.783433	0.454708	0.147459	0.943776	0.00123467	2.08549	6.964e-08	1.98099	3.99078e-07
ATCG00770	chloroplast 30S ribosomal protein S8	protein_coding	RIBOSOMAL PROTEIN S8 (RPS8)	-0.0954193	0.918872	-0.335654	0.692627	-0.739036	0.241302	-0.753666	0.21132	0.845617	0.255204	0.0703715	0.928757	1.68524	0.0190307	2.56915	0.000540408	3.62917	0.000764419
ATCG00380	Chloroplast encoded ribosomal protein S4	protein_coding	CHLOROPLAST RIBOSOMAL PROTEIN S4 (RPS4)	-0.437795	0.711388	-0.456583	0.673265	-0.596058	0.502189	-0.594125	0.479253	0.2225	0.908935	-0.893221	0.300543	1.01079	0.334674	2.23716	0.00716897	3.16474	0.00215976
ATCG01070	NADH dehydrogenase ND4L	protein_coding	(NDHE)	-0.449228	0.0708309	-0.715036	0.0035469	-1.23373	7.70957e-06	-1.49335	4.67796e-07	-0.178356	0.580007	0.724115	0.0305702	1.08161	0.0001586	2.17926	1.89112e-08	1.84379	6.11543e-07
ATCG01100	NADH dehydrogenase ND1	protein_coding	(NDHA)	-0.0879109	0.888914	-0.370605	0.326274	-0.937298	0.0050552	-1.16345	0.000667948	0.0231896	0.986981	0.342092	0.387436	1.19797	0.00150632	2.19996	1.07803e-06	2.28875	2.09365e-06
ATCG00740	RNA polymerase alpha subunit	protein_coding	RNA POLYMERASE SUBUNIT ALPHA (RPOA)	-0.13013	0.956772	-0.22115	0.92139	-0.628317	0.761059	-0.695323	0.698766	0.694265	0.797092	-1.63005	0.286487	1.73353	0.432918	2.74959	0.106693	3.35131	0.0919097
ATCG00640	encodes a chloroplast ribosomal protein L33, a constituent of the large subunit of the ribosomal complex	protein_coding	RIBOSOMAL PROTEIN L33 (RPL33)	-0.985606	0.79508	-1.44437	0.647757	-1.41964	0.603754	-1.77696	0.480159	-0.220689	0.986981	-3.05241	0.163996	0.948347	0.876248	2.26259	0.460534	1.31352	0.670208
ATCG00660	encodes a chloroplast ribosomal protein L20, a constituent of the large subunit of the ribosomal complex	protein_coding	RIBOSOMAL PROTEIN L20 (RPL20)	-0.466518	0.120153	-0.616987	0.0307916	-0.5817	0.0306904	-0.595002	0.0229741	0.427141	0.181786	0.774487	0.0521012	1.11041	0.000773522	1.95915	3.23975e-07	3.10347	5.08229e-08
ATCG00160	Chloroplast ribosomal protein S2	protein_coding	RIBOSOMAL PROTEIN S2 (RPS2)	-0.147273	0.661676	-0.206068	0.467571	-0.677407	0.00417193	-0.816242	0.000668482	0.756202	0.00658686	1.30119	0.00073362	1.56994	1.64112e-06	2.12044	4.38097e-08	3.00318	1.37964e-07
ATCG00070	PSII K protein	protein_coding	PHOTOSYSTEM II REACTION CENTER PROTEIN K PRECURSOR (PSBK)	-0.666147	0.512529	-0.923762	0.301988	-1.19153	0.137659	-1.26613	0.100362	-1.47907	0.0513374	-1.91119	0.038145	0.0882669	0.954752	1.40833	0.0870047	0.3114	0.706148
ATCG00150	Encodes a subunit of ATPase complex CF0, which is a proton channel that supplies the proton motive force to drive ATP synthesis by CF1 portion of the complex.	protein_coding	(ATPI)	-0.752646	0.00184835	-0.830137	0.000627024	-1.12738	1.27352e-05	-1.28873	1.6903e-06	-0.899747	0.000303329	-0.34859	0.201881	0.504245	0.0549759	1.5422	5.00628e-07	0.803128	0.00108706
ATCG00580	PSII cytochrome b559. There have been many speculations about the function of Cyt b559, but the most favored at present is that it plays a protective role by acting as an electron acceptor or electron donor under conditions when electron flow through PSII is not optimized.	protein_coding	PHOTOSYSTEM II REACTION CENTER PROTEIN E (PSBE)	-0.517813	0.495221	-0.800893	0.218976	-1.16573	0.0492085	-1.47823	0.011826	-0.579807	0.411339	1.90419	0.0451748	0.664163	0.431061	1.7745	0.00511545	0.924602	0.131024
ATCG00800	encodes a chloroplast ribosomal protein S3, a constituent of the small subunit of the ribosomal complex	protein_coding	0	0.0597362	0.959213	0.0656875	0.951742	-0.341375	0.723626	-0.35948	0.674876	0.708666	0.48519	-0.237047	0.810598	1.58811	0.0589194	1.92654	0.00977507	3.33007	0.00138594
ATCG00810	encodes a chloroplast ribosomal protein L22, a constituent of the large subunit of the ribosomal complex	protein_coding	RIBOSOMAL PROTEIN L22 (RPL22)	0.110977	0.926297	0.086474	0.940636	-0.317901	0.764976	-0.329308	0.719585	0.855172	0.422974	-0.311134	0.761884	1.70314	0.0633545	1.93569	0.0160953	3.47591	0.00395822
ATCG00870	Protein precursor Ycf15, putative, chloroplast; CONTAINS InterPro DOMAIN/s: Protein precursor Ycf15, putative, chloroplast (InterPro:IPR019645); BEST Arabidopsis thaliana protein match is: Protein precursor Ycf15, putative, chloroplast (TAIR:ATCG01270.1).	protein_coding	(ORF77.1)	-1.1466	0.0284255	-0.766751	0.136846	-1.01237	0.0344212	-1.13005	0.0157162	0.733385	0.208383	0.741628	0.355582	2.15343	0.00303887	2.05491	0.00120578	2.34327	0.00526386
ATCG00500	Encodes the carboxytransferase beta subunit of the Acetyl-CoA carboxylase (ACCase) complex in plastids. This complex catalyzes the carboxylation of acetyl-CoA to produce malonyl-CoA, the first committed step in fatty acid synthesis.	protein_coding	ACETYL-COA CARBOXYLASE CARBOXYL TRANSFERASE SUBUNIT BETA (ACCD)	-0.215303	0.627902	-0.259234	0.508851	-0.478296	0.133117	-0.640574	0.0351852	-0.122865	0.831552	-0.145953	0.739845	0.624864	0.0811646	1.52993	1.99044e-05	1.94544	3.6172e-06
ATCG00820	Encodes a 6.8-kDa protein of the small ribosomal subunit.	protein_coding	RIBOSOMAL PROTEIN S19 (RPS19)	0.08377	0.870648	-0.0913151	0.839804	-0.581715	0.0282563	-0.507203	0.0455012	1.69591	7.48275e-05	1.63383	0.000413611	1.9622	1.13396e-06	2.13019	4.20763e-07	3.83149	1.34806e-06
ATCG00710	Encodes a 8 kD phosphoprotein that is a component of the photosystem II oxygen evolving core. Its exact molecular function has not been determined but it may play a role in mediating electron transfer between the secondary quinone acceptors, QA and QB, associated with the acceptor side of PSII.	protein_coding	PHOTOSYSTEM II REACTION CENTER PROTEIN H (PSBH)	-0.325923	0.195768	-0.391674	0.097321	-0.856184	0.00030589	-0.958206	7.11742e-05	-0.474423	0.0439143	-0.143233	0.624176	0.452617	0.0750749	1.34628	2.01959e-06	1.15665	2.72744e-05
ATCG00190	Chloroplast DNA-dependent RNA polymerase B subunit. The transcription of this gene is regulated by a nuclear encoded RNA polymerase. This gene has been transferred to mitochondrial genome during crucifer evolution.	protein_coding	RNA POLYMERASE SUBUNIT BETA (RPOB)	-0.393591	0.701328	-0.318248	0.755417	-0.879012	0.220463	-1.04466	0.124591	1.0062	0.233046	-0.047295	0.9608	1.78577	0.0293136	1.82578	0.0131714	2.31892	0.00828559
ATCG00680	encodes for CP47, subunit of the photosystem II reaction center.	protein_coding	PHOTOSYSTEM II REACTION CENTER PROTEIN B (PSBB)	-0.0943233	0.812148	-0.389396	0.10577	-0.708123	0.00210593	-1.0081	4.70348e-05	-0.278195	0.294273	0.103887	0.746478	0.562357	0.0253035	1.30352	2.17642e-06	0.931392	0.000183678
ATCG00890	NADH dehydrogenase ND2	protein_coding	(NDHB.1)	-0.969984	0.294212	-0.186548	0.893812	-0.433875	0.648346	-0.600445	0.468553	0.53802	0.641455	1.04669	0.331736	2.43146	0.00854245	2.44995	0.00263026	2.14953	0.00875059
ATCG01060	Encodes the PsaC subunit of photosystem I.	protein_coding	(PSAC)	-0.523813	0.0435102	-0.709726	0.00561557	-1.04609	9.31118e-05	-1.26579	7.58989e-06	-0.39895	0.130594	0.0909233	0.805734	0.674849	0.0163054	1.92049	1.1352e-07	0.508009	0.0390415
ATCG00330	30S chloroplast ribosomal protein S14	protein_coding	CHLOROPLAST RIBOSOMAL PROTEIN S14 (RPS14)	0.067289	0.87549	-0.133247	0.661811	-0.519921	0.0176352	-0.84874	0.000247203	0.518851	0.0362939	1.01196	0.00166733	0.791074	0.00116691	1.84633	1.81841e-08	1.78493	9.51492e-08
ATCG00900	encodes a chloroplast ribosomal protein S7, a constituent of the small subunit of the ribosomal complex	protein_coding	(RPS7.1);CHLOROPLAST RIBOSOMAL PROTEIN S7 (RPS7)	0.0939337	0.938725	0.647177	0.487915	0.525194	0.553717	0.560308	0.497566	1.43617	0.143591	2.75773	0.0463855	2.28837	0.00866424	2.43763	0.00160574	4.08262	8.42348e-05
ATCG00140	ATPase III subunit	protein_coding	(ATPH)	-0.645554	0.0224806	-0.904984	0.00160633	-1.18495	6.56786e-05	-1.58517	1.44251e-06	-0.381142	0.200313	0.899968	0.0240853	0.919401	0.00348522	2.07085	1.6421e-07	0.0871207	0.762817
ATCG01050	Represents a plastid-encoded subunit of a NAD(P)H dehydrogenase complex. Its mRNA is edited at four positions. Translation data is not available for this gene.	protein_coding	(NDHD)	-0.426813	0.625523	-0.611696	0.409737	-0.883742	0.167769	-1.04892	0.0864571	-0.112216	0.983961	-0.787563	0.261685	0.662122	0.459164	1.58442	0.0122292	0.810315	0.18388
ATCG00340	Encodes the D1 subunit of photosystem I reaction center.	protein_coding	(PSAB)	0.282248	0.29271	0.196718	0.486153	-0.215046	0.399038	-0.523674	0.020328	1.02577	0.000394962	0.79254	0.0121806	0.814663	0.00110543	1.64841	9.31253e-08	2.44951	1.35264e-09
ATCG00630	Encodes subunit J of photosystem I.	protein_coding	(PSAJ)	-0.924332	0.130298	-1.60604	0.00764935	-1.71881	0.00308251	-1.97852	0.000812423	-0.612966	0.325001	-0.856217	0.185104	0.123637	0.939126	1.25832	0.0410503	-0.779278	0.156218
ATCG00180	RNA polymerase beta' subunit-1	protein_coding	(RPOC1)	0.205422	0.838451	0.538481	0.386116	0.303657	0.648869	0.131763	0.833103	1.02538	0.127067	0.268811	0.715793	1.74861	0.0032286	2.34254	8.35588e-05	2.9144	6.56036e-05
ATCG00860	Encodes an unknown protein. This gene is regulated by AtSIG6 transcriptionally.	protein_coding	(YCF2.1)	-0.476627	0.715268	-0.479819	0.692773	-0.745917	0.435737	-0.967934	0.270458	1.37508	0.191414	-0.542814	0.609976	1.73946	0.104386	1.74117	0.0459827	2.10103	0.0260628
ATCG00170	RNA polymerase beta' subunit-2	protein_coding	(RPOC2)	0.00380784	0.99655	0.247687	0.796169	-0.244346	0.770551	-0.428907	0.529776	1.47095	0.0497564	0.469236	0.540265	2.04392	0.00348522	2.2129	0.000834507	2.71572	0.000565994
ATCG00350	Encodes psaA protein comprising the reaction center for photosystem I along with psaB protein; hydrophobic protein encoded by the chloroplast genome.	protein_coding	(PSAA)	0.438703	0.0191229	0.25093	0.202149	-0.135494	0.51936	-0.462933	0.00942243	1.29246	2.74653e-06	0.512866	0.031089	0.69681	0.000415621	1.58552	4.36665e-09	2.49335	3.61795e-11
ATCG01000	YCF1.1; LOCATED IN: endomembrane system; EXPRESSED IN: guard cell; CONTAINS InterPro DOMAIN/s: Ycf1 (InterPro:IPR008896); BEST Arabidopsis thaliana protein match is: Ycf1 protein (TAIR:ATCG01130.1).	protein_coding	(YCF1.1)	-2.11436	0.00337452	-2.27134	0.00220554	-2.69122	0.000399534	-2.72761	0.000245204	-0.0285848	0.986981	-1.1019	0.188902	0.113168	0.944575	0.952936	0.305855	-1.18952	0.091114
ATCG00905	chloroplast gene encoding ribosomal protein s12. The gene is located in three distinct loci on the chloroplast genome and is transpliced to make one transcript.	protein_coding	RIBOSOMAL PROTEIN S12C (RPS12C);RIBOSOMAL PROTEIN S12 (RPS12)	0.75793	0.0640171	0.668807	0.0997916	0.627085	0.101426	0.758495	0.0373349	1.61372	0.00200121	2.5657	0.000266621	1.55834	0.000339261	2.24353	1.46831e-06	3.91432	2.88635e-08
ATCG00360	Encodes a protein required for photosystem I assembly and stability. In Chlamydomonas reinhardtii, this protein seems to act as a PSI specific chaperone facilitating the assembly of the complex by interacting with PsaA and PsaD. A loss of function mutation in tobacco leads to a loss of photosystem I.	protein_coding	(YCF3)	-0.146322	0.77318	-0.0984547	0.85833	-0.133627	0.747154	-0.0414479	0.908416	-0.0256679	0.986981	1.35065	0.00481496	0.894886	0.0078415	1.73856	2.34764e-06	1.35294	5.89079e-05
ATCG00300	encodes PsbZ, which is a subunit of photosystem II. In Chlamydomonas, this protein has been shown to be essential in the interaction between PS II and the light harvesting complex II.	protein_coding	(YCF9)	-0.285667	0.884373	-0.0545144	0.971091	-0.645682	0.598136	-0.736481	0.510647	-0.190908	0.977869	-2.04381	0.0599606	0.622149	0.698714	1.27582	0.243788	0.440473	0.69127
ATCG00730	A chloroplast gene encoding subunit IV of the cytochrome b6/f complex	protein_coding	PHOTOSYNTHETIC ELECTRON TRANSFER D (PETD)	-0.61382	0.168696	-0.454639	0.314848	-0.681966	0.0852311	-0.875177	0.0233761	-0.196481	0.758372	0.803994	0.132887	0.759885	0.102985	1.06898	0.00589773	0.193559	0.627538
ATCG00950	chloroplast-encoded 23S ribosomal RNA	ribosomal_rna	RIBOSOMAL RNA23S (RRN23S.1)	-0.477548	0.804761	0.355377	0.848314	0.172273	0.89465	-0.0359569	0.978063	0.0795553	0.986981	-1.95789	0.107545	2.32051	0.0795748	1.40973	0.165422	1.18854	0.250743
ATCG00670	Encodes the only ClpP (caseinolytic protease) encoded within the plastid genome. Contains a highly conserved catalytic triad of Ser-type proteases (Ser-His-Asp). Part of the 350 kDa chloroplast Clp complex. The name reflects nomenclature described in Adam et. al (2001).	protein_coding	CASEINOLYTIC PROTEASE P 1 (CLPP1);PLASTID-ENCODED CLP P (PCLPP)	-0.0902896	0.834726	-0.0894168	0.817868	-0.124654	0.675258	-0.0668416	0.803424	0.335423	0.227031	0.642237	0.0455344	0.89419	0.00063443	1.34614	1.22131e-06	1.21815	5.89272e-06
ATCG00720	Encodes the cytochrome b(6) subunit of the cytochrome b6f complex.	protein_coding	PHOTOSYNTHETIC ELECTRON TRANSFER B (PETB)	-0.188022	0.330131	-0.176442	0.343147	-0.396959	0.0127931	-0.561845	0.000608679	-0.256216	0.154515	-0.0870471	0.69216	0.34231	0.0538795	0.837495	4.46195e-06	-0.622168	9.73184e-05
ATCG00920	chloroplast-encoded 16S ribosomal RNA	ribosomal_rna	RIBOSOMAL RNA16S (RRN16S.1)	-2.43684	0.219298	0.0546641	0.979246	-0.596378	0.752876	-0.9441	0.553722	0.427236	0.900036	-4.0908	0.038931	2.4723	0.229288	0.877306	0.569111	-0.542102	0.693554
ATCG00020	Encodes chlorophyll binding protein D1, a part of the photosystem II reaction center core	protein_coding	PHOTOSYSTEM II REACTION CENTER PROTEIN A (PSBA)	-0.137928	0.636531	-0.167821	0.511181	-0.29013	0.16297	-0.583783	0.00375316	-0.742879	0.00112335	-0.469674	0.072908	0.0353129	0.93963	0.295678	0.114125	-1.36582	5.40006e-08
ATCG00270	PSII D2 protein	protein_coding	PHOTOSYSTEM II REACTION CENTER PROTEIN D (PSBD)	0.259784	0.812237	0.657897	0.349728	0.177823	0.82677	-0.0868395	0.907473	0.411583	0.676933	-1.36144	0.0606389	0.673163	0.386827	0.667623	0.24926	0.0168403	0.979548
ATCG00280	chloroplast gene encoding a CP43 subunit of the photosystem II reaction center. promoter contains a blue-light responsive element.	protein_coding	PHOTOSYSTEM II REACTION CENTER PROTEIN C (PSBC)	-0.148596	0.895744	0.17155	0.881758	-0.401524	0.588103	-0.592425	0.362738	0.230076	0.84712	-1.39509	0.0588154	0.675556	0.400526	0.44832	0.477639	-0.858767	0.104624
ATCG00700	PSII low MW protein	protein_coding	PHOTOSYSTEM II REACTION CENTER PROTEIN N (PSBN)	0.995276	0.296334	0.996967	0.27061	1.09283	0.179138	0.696051	0.421556	-0.285536	0.884312	0.233708	0.820316	0.827585	0.370175	1.02246	0.108051	-2.37283	5.49814e-05
