# Supplementary material for: Identification of a highly drought-resistant pp7l hda6 mutant
Source: Front Plant Sci. 2024 Jun 3;15:1341576. doi: 10.3389/fpls.2024.1341576 (PMC11180769; doi:10.3389/fpls.2024.1341576)
Supplement: Supplementary file 4 [file Table_3.xlsx]

## Sheet: Description
Supplementary Table 3. Genes differentially expressed under drought stress. Long non-coding RNA sequencing (lncRNA-Seq) was performed with RNA isolated from 3-week-old Col-0 (Col) (Xu et al. 2023) and pp7l (this publication) plants grown under optimal conditions (time-point 0 days; 0d) and after water had been withheld for 6, 9, 12 and 15 days, respectively (6d, 9d, 12d and 15d).

## Sheet: Significant DE genes
target	Gene Model Description	Gene Model Type	All Gene Symbols	contrast	adj.pval	log2FC	up.down
AT4G27160	seed storage albumin 3 (SESA3); FUNCTIONS IN: lipid binding, nutrient reservoir activity; INVOLVED IN: lipid transport; LOCATED IN: endomembrane system; CONTAINS InterPro DOMAIN/s: Bifunctional trypsin/alpha-amylase inhibitor (InterPro:IPR013771), Bifunctional inhibitor/plant lipid transfer protein/seed storage (InterPro:IPR016140), Napin/ Bra allergen (InterPro:IPR000617), Plant lipid transfer p…	protein_coding	(AT2S3);SEED STORAGE ALBUMIN 3 (SESA3)	pp7l15d-Col15d	4.23469e-09	-11.3956	down-regulated
AT5G44120	Encodes a 12S seed storage protein. The Landsberg erecta genome contains another copy of 12S globulin gene, CRA2, which is located tandemly with CRA1. Protein is tyrosine-phosphorylated and its phosphorylation state is modulated in response to ABA in Arabidopsis thaliana seeds.	protein_coding	CRUCIFERINA (CRA1);CRUCIFERINA (ATCRA1); (CRU1)	pp7l15d-Col15d	5.9197e-09	-11.3944	down-regulated
AT3G20210	Encodes a vacuolar processing enzyme with caspase-1-like activity that is specifically expressed in inner integument of developing seeds. Mutants display abnormal seed coat development. It is speculated to be involved in cell death of limited cell layers, the purpose of which is to form a seed coat.	protein_coding	DELTA VACUOLAR PROCESSING ENZYME (DELTA-VPE);DELTA VACUOLAR PROCESSING ENZYME (DELTAVPE)	pp7l12d-Col12d	3.18019e-11	-11.3646	down-regulated
AT1G62060	unknown protein; FUNCTIONS IN: molecular_function unknown; INVOLVED IN: biological_process unknown; LOCATED IN: endomembrane system; BEST Arabidopsis thaliana protein match is: unknown protein (TAIR:AT1G62220.1)	protein_coding	TESTA ABUNDANT 2 (TBA2)	pp7l15d-Col15d	2.07788e-05	-11.3299	down-regulated
AT4G12960	Gamma interferon responsive lysosomal thiol (GILT) reductase family protein; FUNCTIONS IN: catalytic activity; INVOLVED IN: biological_process unknown; LOCATED IN: endomembrane system; EXPRESSED IN: 9 plant structures; EXPRESSED DURING: 4 anthesis, C globular stage, petal differentiation and expansion stage, seed development stages; CONTAINS InterPro DOMAIN/s: Gamma interferon inducible lysosomal…	protein_coding	GAMMA-INTERFERON-RESPONSIVE LYSOSOMAL THIOL REDUCTASE (GILT); (AtGILT)	pp7l12d-Col12d	1.27042e-09	-11.324	down-regulated
AT4G28520	Encodes a 12S seed storage protein that is tyrosine-phosphorylated and its phosphorylation state is modulated in response to ABA in Arabidopsis thaliana seeds.	protein_coding	CRUCIFERIN 3 (CRU3);CRUCIFERIN C (CRC)	pp7l15d-Col15d	1.27457e-10	-11.2419	down-regulated
AT4G27150	seed storage albumin 2 (SESA2); FUNCTIONS IN: lipid binding, nutrient reservoir activity; INVOLVED IN: lipid transport; LOCATED IN: endomembrane system; EXPRESSED DURING: seed development stages; CONTAINS InterPro DOMAIN/s: Bifunctional trypsin/alpha-amylase inhibitor (InterPro:IPR013771), Bifunctional inhibitor/plant lipid transfer protein/seed storage (InterPro:IPR016140), Napin/ Bra allergen (…	protein_coding	SEED STORAGE ALBUMIN 2 (SESA2); (AT2S2)	pp7l15d-Col15d	1.23933e-08	-10.4631	down-regulated
AT5G38160	Bifunctional inhibitor/lipid-transfer protein/seed storage 2S albumin superfamily protein; FUNCTIONS IN: lipid binding; INVOLVED IN: lipid transport; LOCATED IN: endomembrane system; EXPRESSED IN: pollen tube; CONTAINS InterPro DOMAIN/s: Bifunctional inhibitor/plant lipid transfer protein/seed storage (InterPro:IPR016140), Plant lipid transfer protein/seed storage/trypsin-alpha amylase inhibitor …	protein_coding	0	pp7l15d-Col15d	2.832e-08	-10.3164	down-regulated
AT1G62080	unknown protein; BEST Arabidopsis thaliana protein match is: unknown protein (TAIR:AT1G62000.1)	protein_coding	TESTA ABUNDANT3 (TBA3)	pp7l15d-Col15d	1.11441e-07	-10.285	down-regulated
AT5G38170	Bifunctional inhibitor/lipid-transfer protein/seed storage 2S albumin superfamily protein; FUNCTIONS IN: lipid binding; INVOLVED IN: lipid transport; LOCATED IN: endomembrane system; EXPRESSED IN: sperm cell; CONTAINS InterPro DOMAIN/s: Bifunctional inhibitor/plant lipid transfer protein/seed storage (InterPro:IPR016140), Plant lipid transfer protein/seed storage/trypsin-alpha amylase inhibitor (…	protein_coding	0	pp7l15d-Col15d	2.27651e-09	-9.82946	down-regulated
AT4G27140	seed storage albumin 1 (SESA1); FUNCTIONS IN: lipid binding, nutrient reservoir activity; INVOLVED IN: lipid transport; LOCATED IN: endomembrane system; EXPRESSED IN: shoot apex, leaf apex, leaf; EXPRESSED DURING: LP.06 six leaves visible; CONTAINS InterPro DOMAIN/s: Bifunctional trypsin/alpha-amylase inhibitor (InterPro:IPR013771), Bifunctional inhibitor/plant lipid transfer protein/seed storage…	protein_coding	SEED STORAGE ALBUMIN 1 (SESA1); (AT2S1)	pp7l15d-Col15d	9.64669e-11	-9.61844	down-regulated
AT4G25140	Encodes oleosin1, a protein found in oil bodies, involved in seed lipid accumulation. Suppression of OLEO1 (and OLEO2) resulted in an aberrant phenotype of embryo cells that contain unusually large oilbodies that are not normally observed in seeds. Changes in the size of oilbodies caused disruption of storage organelles, altering accumulation of lipids and proteins and causing delay in germinatio…	protein_coding	OLEOSIN 1 (OLEO1);OLEOSIN 1 (OLE1)	pp7l15d-Col15d	3.32173e-12	-9.54137	down-regulated
AT1G02790	encodes a exopolygalacturonase.	protein_coding	POLYGALACTURONASE 4 (PGA4)	pp7l9d-Col9d	1.73996e-06	-9.42224	down-regulated
AT2G47040	Share high homologies with a group of pectin methylesterases (PME), pollen specific, and is required for enhancing the growth of pollen tube in style and transmitting tract tissues.	protein_coding	VANGUARD1 (VGD1)	pp7l9d-Col9d	3.52139e-06	-9.29933	down-regulated
AT5G49180	Encodes a putative pectin methylesterase. The gene is preferentially expressed in floral buds and more specifically in mucilage secretory cells of seeds. Mutants have smaller mucilage cells and abnormal mucilage profiles.	protein_coding	PECTIN METHYLESTERASE 58 (PME58)	pp7l12d-Col12d	3.72647e-08	-9.293	down-regulated
AT4G28365	early nodulin-like protein 3 (ENODL3); FUNCTIONS IN: electron carrier activity, copper ion binding; LOCATED IN: anchored to membrane; CONTAINS InterPro DOMAIN/s: Plastocyanin-like (InterPro:IPR003245), Cupredoxin (InterPro:IPR008972); BEST Arabidopsis thaliana protein match is: early nodulin-like protein 4 (TAIR:AT4G32490.1)	protein_coding	(AtENODL3);EARLY NODULIN-LIKE PROTEIN 3 (ENODL3)	pp7l15d-Col15d	1.42404e-08	-9.27614	down-regulated
AT4G15750	Plant invertase/pectin methylesterase inhibitor superfamily protein; FUNCTIONS IN: enzyme inhibitor activity, pectinesterase inhibitor activity, pectinesterase activity; INVOLVED IN: biological_process unknown; LOCATED IN: endomembrane system; EXPRESSED IN: embryo, sperm cell, sepal, male gametophyte, pedicel; EXPRESSED DURING: L mature pollen stage, 4 anthesis, C globular stage; CONTAINS InterPr…	protein_coding	0	pp7l12d-Col12d	2.81999e-09	-9.24612	down-regulated
AT1G03880	Protein is tyrosine-phosphorylated and its phosphorylation state is modulated in response to ABA in Arabidopsis thaliana seeds.	protein_coding	CRUCIFERIN 2 (CRU2);CRUCIFERIN B (CRB)	pp7l15d-Col15d	6.04398e-08	-9.24409	down-regulated
AT1G62000	unknown protein; FUNCTIONS IN: molecular_function unknown; INVOLVED IN: biological_process unknown; LOCATED IN: endomembrane system; BEST Arabidopsis thaliana protein match is: unknown protein (TAIR:AT1G62080.1)	protein_coding	TESTA ABUNDANT 1 (TBA1)	pp7l15d-Col15d	2.80099e-09	-9.12923	down-regulated
AT5G07550	member of Oleosin-like protein family	protein_coding	GLYCINE-RICH PROTEIN 19 (GRP19); (ATGRP19)	pp7l6d-Col6d	0.000158551	-9.08362	down-regulated
AT2G46960	member of CYP709B	protein_coding	CYTOCHROME P450, FAMILY 709, SUBFAMILY B, POLYPEPTIDE 1 (CYP709B1)	pp7l12d-Col12d	1.18007e-09	-9.0258	down-regulated
AT2G34700	Pollen Ole e 1 allergen and extensin family protein; FUNCTIONS IN: molecular_function unknown; INVOLVED IN: biological_process unknown; LOCATED IN: endomembrane system; EXPRESSED IN: 6 plant structures; EXPRESSED DURING: 4 anthesis, petal differentiation and expansion stage; CONTAINS InterPro DOMAIN/s: Pollen Ole e 1 allergen/extensin (InterPro:IPR006041); BEST Arabidopsis thaliana protein match …	protein_coding	0	pp7l15d-Col15d	2.69452e-10	-9.00323	down-regulated
AT5G48100	Encodes a protein that is similar to laccase-like polyphenol oxidases. Involved in lignin and flavonoids biosynthesis. It has four conserved copper binding domains. Expressed in developing testa, where it colocalizes with the flavonoid end products proanthocyanidins and flavonols. Mutant plants exhibited a delay in developmentally determined browning of the testa, characterized by the pale brown …	protein_coding	TRANSPARENT TESTA 10 (TT10);LACCASE-LIKE 15 (LAC15); (ATLAC15); (ATTT10)	pp7l15d-Col15d	3.08911e-07	-8.97304	down-regulated
AT5G59310	Encodes a member of the lipid transfer protein family. Proteins of this family are generally small (~9 kD), basic, expressed abundantly and contain eight Cys residues. The proteins can bind fatty acids and acylCoA esters and can transfer several different phospholipids. They are localized to the cell wall. The mRNA is present in flowers and siliques, and is strongly up-regulated by abscisic acid.…	protein_coding	LIPID TRANSFER PROTEIN 4 (LTP4); (ATLTPI-11)	pp7l15d-pp7l0d	2.36458e-09	9.09383	up-regulated
AT1G62070	unknown protein; FUNCTIONS IN: molecular_function unknown; INVOLVED IN: biological_process unknown; LOCATED IN: endomembrane system	protein_coding	0	pp7l15d-Col15d	2.5673e-08	-8.89609	down-regulated
AT3G08900	RGP3 is a UDP-arabinose mutase that catalyzes the interconversion between the pyranose and furanose forms of UDP-L-arabinose. It is a reversibly autoglycosylated protein. Fluorescently-tagged RGP3 is found in the cytosol and associated with Golgi-like particles when expressed in tobacco leaves. An RGP3-YFP fusion protein under the control a native promoter can be found in the endosperm of Arabido…	protein_coding	(RGP);REVERSIBLY GLYCOSYLATED POLYPEPTIDE 3 (RGP3)	pp7l15d-Col15d	3.69115e-08	-8.8813	down-regulated
AT5G40420	Encodes oleosin2, a protein found in oil bodies, involved in seed lipid accumulation. Suppression of OLEO1 (and OLEO2) resulted in an aberrant phenotype of embryo cells that contain unusually large oilbodies that are not normally observed in seeds. Changes in the size of oilbodies caused disruption of storage organelles, altering accumulation of lipids and proteins and causing delay in germinatio…	protein_coding	OLEOSIN 2 (OLEO2);OLEOSIN 2 (OLE2)	pp7l15d-Col15d	1.42676e-09	-8.82343	down-regulated
AT4G12960	Gamma interferon responsive lysosomal thiol (GILT) reductase family protein; FUNCTIONS IN: catalytic activity; INVOLVED IN: biological_process unknown; LOCATED IN: endomembrane system; EXPRESSED IN: 9 plant structures; EXPRESSED DURING: 4 anthesis, C globular stage, petal differentiation and expansion stage, seed development stages; CONTAINS InterPro DOMAIN/s: Gamma interferon inducible lysosomal…	protein_coding	GAMMA-INTERFERON-RESPONSIVE LYSOSOMAL THIOL REDUCTASE (GILT); (AtGILT)	pp7l9d-Col9d	1.49108e-06	-8.74814	down-regulated
AT5G07410	Encodes a pectin methylesterase implicated in the remodeling of pectins in pollen. Its expression is restricted to the male gametophyte (dry pollen, imbibed pollen and pollen tube). Mutants do not display any phenotype in the vegetative tissues. Pollen germination of KO mutant is strongly delayed in vivo and in vitro. Extra calcium restores the wild type phenotype in vitro.	protein_coding	PECTIN METHYLESTERASE 48 (PME48); (ATPME48)	pp7l9d-Col9d	5.68186e-06	-8.63641	down-regulated
AT3G20210	Encodes a vacuolar processing enzyme with caspase-1-like activity that is specifically expressed in inner integument of developing seeds. Mutants display abnormal seed coat development. It is speculated to be involved in cell death of limited cell layers, the purpose of which is to form a seed coat.	protein_coding	DELTA VACUOLAR PROCESSING ENZYME (DELTA-VPE);DELTA VACUOLAR PROCESSING ENZYME (DELTAVPE)	pp7l15d-Col15d	2.47066e-11	-8.56779	down-regulated
AT3G07820	Pectin lyase-like superfamily protein; FUNCTIONS IN: polygalacturonase activity; INVOLVED IN: carbohydrate metabolic process; LOCATED IN: endomembrane system; EXPRESSED IN: 11 plant structures; EXPRESSED DURING: L mature pollen stage, M germinated pollen stage, 4 anthesis, C globular stage, petal differentiation and expansion stage; CONTAINS InterPro DOMAIN/s: Pectin lyase fold/virulence factor (…	protein_coding	0	pp7l9d-Col9d	1.20715e-05	-8.56322	down-regulated
AT3G07850	Pectin lyase-like superfamily protein; FUNCTIONS IN: polygalacturonase activity; INVOLVED IN: carbohydrate metabolic process; LOCATED IN: endomembrane system; EXPRESSED IN: male gametophyte, pollen tube; EXPRESSED DURING: L mature pollen stage, M germinated pollen stage; CONTAINS InterPro DOMAIN/s: Pectin lyase fold/virulence factor (InterPro:IPR011050), Pectin lyase fold (InterPro:IPR012334), Gl…	protein_coding	0	pp7l9d-Col9d	1.12467e-06	-8.52836	down-regulated
AT5G47350	alpha/beta-Hydrolases superfamily protein; FUNCTIONS IN: palmitoyl-(protein) hydrolase activity; INVOLVED IN: protein modification process; LOCATED IN: endomembrane system; EXPRESSED IN: 11 plant structures; EXPRESSED DURING: 6 growth stages; CONTAINS InterPro DOMAIN/s: Palmitoyl protein thioesterase (InterPro:IPR002472); BEST Arabidopsis thaliana protein match is: alpha/beta-Hydrolases superfami…	protein_coding	0	pp7l12d-Col12d	6.92733e-11	-8.50711	down-regulated
AT5G39130	RmlC-like cupins superfamily protein; FUNCTIONS IN: manganese ion binding, nutrient reservoir activity; INVOLVED IN: biological_process unknown; LOCATED IN: endomembrane system, apoplast; CONTAINS InterPro DOMAIN/s: Cupin, RmlC-type (InterPro:IPR011051), Cupin 1 (InterPro:IPR006045), RmlC-like jelly roll fold (InterPro:IPR014710), Germin (InterPro:IPR001929), Germin, manganese binding site (Inter…	protein_coding	0	pp7l15d-Col15d	6.81162e-09	-8.42321	down-regulated
AT4G12960	Gamma interferon responsive lysosomal thiol (GILT) reductase family protein; FUNCTIONS IN: catalytic activity; INVOLVED IN: biological_process unknown; LOCATED IN: endomembrane system; EXPRESSED IN: 9 plant structures; EXPRESSED DURING: 4 anthesis, C globular stage, petal differentiation and expansion stage, seed development stages; CONTAINS InterPro DOMAIN/s: Gamma interferon inducible lysosomal…	protein_coding	GAMMA-INTERFERON-RESPONSIVE LYSOSOMAL THIOL REDUCTASE (GILT); (AtGILT)	pp7l15d-Col15d	1.92877e-09	-8.41389	down-regulated
AT4G27170	seed storage albumin 4 (SESA4); FUNCTIONS IN: lipid binding, nutrient reservoir activity; INVOLVED IN: lipid transport; LOCATED IN: endomembrane system; CONTAINS InterPro DOMAIN/s: Bifunctional trypsin/alpha-amylase inhibitor (InterPro:IPR013771), Bifunctional inhibitor/plant lipid transfer protein/seed storage (InterPro:IPR016140), Napin/ Bra allergen (InterPro:IPR000617), Plant lipid transfer p…	protein_coding	SEED STORAGE ALBUMIN 4 (SESA4); (AT2S4)	pp7l15d-Col15d	2.4411e-07	-8.34244	down-regulated
AT1G25055	F-box family protein; CONTAINS InterPro DOMAIN/s: F-box domain, cyclin-like (InterPro:IPR001810), F-box domain, Skp2-like (InterPro:IPR022364), F-box associated domain, type 1 (InterPro:IPR006527), F-box associated interaction domain (InterPro:IPR017451); BEST Arabidopsis thaliana protein match is: F-box family protein (TAIR:AT1G25150.1)	protein_coding	0	pp7l15d-Col15d	0.000675363	-8.33874	down-regulated
AT5G07550	member of Oleosin-like protein family	protein_coding	GLYCINE-RICH PROTEIN 19 (GRP19); (ATGRP19)	pp7l9d-Col9d	9.93302e-06	-8.33475	down-regulated
AT2G07808	Pseudogene of ATMG01330	pseudogene	0	pp7l15d-Col15d	5.07691e-10	-8.3125	down-regulated
AT5G19470	nudix hydrolase homolog 24 (NUDT24); FUNCTIONS IN: hydrolase activity; INVOLVED IN: biological_process unknown; LOCATED IN: chloroplast; EXPRESSED IN: vascular tissue, male gametophyte; EXPRESSED DURING: L mature pollen stage; CONTAINS InterPro DOMAIN/s: NUDIX hydrolase domain-like (InterPro:IPR015797), NUDIX hydrolase domain (InterPro:IPR000086); BEST Arabidopsis thaliana protein match is: nudix…	protein_coding	NUDIX HYDROLASE HOMOLOG 24 (atnudt24);NUDIX HYDROLASE HOMOLOG 24 (NUDT24);NUDIX HYDROLASE HOMOLOG 24 (NUDX24)	pp7l12d-pp7l0d	1.46222e-09	8.95707	up-regulated
AT1G53520	Encodes a plastid stroma localized fatty acid binding protein involved in fatty acid metabolism.	protein_coding	FATTY-ACID-BINDING PROTEIN 3 (FAP3); (ATFAP3)	pp7l0d-Col0d	5.91415e-09	-8.18541	down-regulated
AT3G13400	SKU5 similar 13 (sks13); FUNCTIONS IN: oxidoreductase activity, copper ion binding; INVOLVED IN: oxidation reduction; LOCATED IN: endomembrane system; EXPRESSED IN: 11 plant structures; EXPRESSED DURING: L mature pollen stage, M germinated pollen stage, 4 anthesis, C globular stage, petal differentiation and expansion stage; CONTAINS InterPro DOMAIN/s: Multicopper oxidase, type 3 (InterPro:IPR011…	protein_coding	SKU5 SIMILAR 13 (sks13)	pp7l9d-Col9d	1.4229e-06	-8.14829	down-regulated
AT3G20520	Encodes a member of the glycerophosphodiester phosphodiesterase like (GDPD-like) family.	protein_coding	SHV3-LIKE 3 (SVL3);GLYCEROPHOSPHODIESTER PHOSPHODIESTERASE (GDPD) LIKE 5 (GDPDL5)	pp7l12d-Col12d	3.50996e-09	-8.13965	down-regulated
AT1G73190	Moves to the Protein Storage Vacuole in a Golgi independent manner	protein_coding	ALPHA-TONOPLAST INTRINSIC PROTEIN (ALPHA-TIP); (TIP3;1)	pp7l15d-Col15d	4.18354e-09	-8.12919	down-regulated
AT2G41225	Encodes a protein of unknown function that is involved in regulation of cell expansion. Based on sequence similarity OSR2 is localized to the plasma membrane. It is expressed in organs that are undergoing cell expansion. Over-expression modifies plant sensitivity to ethylene, leading to improved drought tolerance.	protein_coding	ORGAN SIZE RELATED 2 (OSR2);ARGOS-LIKE3 (ARL3)	pp7l15d-Col15d	7.87403e-10	-8.07746	down-regulated
AT1G75910	member of Lipase proteins	protein_coding	EXTRACELLULAR LIPASE 4 (EXL4)	pp7l6d-Col6d	0.00490388	-8.04624	down-regulated
AT1G75940	encodes a protein similar to the BGL4 beta-glucosidase from Brassica napus. The ATA27 protein is predicted to have an ER retention signal and an acidic isoelectric point, suggesting that it may be localized to the ER lumen.	protein_coding	(ATA27);BETA GLUCOSIDASE 20 (BGLU20)	pp7l6d-Col6d	0.00819484	-8.03967	down-regulated
AT2G47030	VGDH1; FUNCTIONS IN: enzyme inhibitor activity, pectinesterase activity; INVOLVED IN: cell wall modification; LOCATED IN: endomembrane system, cell wall, plant-type cell wall; EXPRESSED IN: male gametophyte, flower, pollen tube; CONTAINS InterPro DOMAIN/s: Pectinesterase, active site (InterPro:IPR018040), Pectin lyase fold/virulence factor (InterPro:IPR011050), Pectinesterase, catalytic (InterPro…	protein_coding	(VGDH1)	pp7l9d-Col9d	4.43683e-06	-8.03684	down-regulated
AT3G58740	Encodes a peroxisomal citrate synthase that is expressed in siliques and developing seeds.	protein_coding	CITRATE SYNTHASE 1 (CSY1)	pp7l15d-Col15d	2.9085e-09	-8.03032	down-regulated
AT3G25050	encodes a xyloglucan endotransglucosylase/hydrolase. Higher expression in flowers and in response to IAA treatment.	protein_coding	XYLOGLUCAN ENDOTRANSGLUCOSYLASE/HYDROLASE 3 (XTH3)	pp7l6d-Col6d	0.000571852	-7.98341	down-regulated
AT1G66850	Bifunctional inhibitor/lipid-transfer protein/seed storage 2S albumin superfamily protein; FUNCTIONS IN: lipid binding; INVOLVED IN: lipid transport; LOCATED IN: endomembrane system; EXPRESSED IN: 8 plant structures; EXPRESSED DURING: 4 anthesis, petal differentiation and expansion stage, E expanded cotyledon stage; CONTAINS InterPro DOMAIN/s: Bifunctional inhibitor/plant lipid transfer protein/s…	protein_coding	0	pp7l6d-Col6d	0.000346448	-7.93139	down-regulated
AT1G56100	Plant invertase/pectin methylesterase inhibitor superfamily protein; FUNCTIONS IN: enzyme inhibitor activity, pectinesterase activity; INVOLVED IN: biological_process unknown; LOCATED IN: endomembrane system; EXPRESSED IN: embryo, sepal; EXPRESSED DURING: 4 anthesis, C globular stage; CONTAINS InterPro DOMAIN/s: Pectinesterase inhibitor (InterPro:IPR006501); BEST Arabidopsis thaliana protein matc…	protein_coding	0	pp7l12d-Col12d	4.56193e-10	-7.9107	down-regulated
AT4G15750	Plant invertase/pectin methylesterase inhibitor superfamily protein; FUNCTIONS IN: enzyme inhibitor activity, pectinesterase inhibitor activity, pectinesterase activity; INVOLVED IN: biological_process unknown; LOCATED IN: endomembrane system; EXPRESSED IN: embryo, sperm cell, sepal, male gametophyte, pedicel; EXPRESSED DURING: L mature pollen stage, 4 anthesis, C globular stage; CONTAINS InterPr…	protein_coding	0	pp7l15d-Col15d	3.26056e-08	-7.90592	down-regulated
AT3G14040	Pectin lyase-like superfamily protein; FUNCTIONS IN: polygalacturonase activity; INVOLVED IN: carbohydrate metabolic process; LOCATED IN: endomembrane system; EXPRESSED IN: male gametophyte; CONTAINS InterPro DOMAIN/s: Pectin lyase fold/virulence factor (InterPro:IPR011050), Pectin lyase fold (InterPro:IPR012334), Glycoside hydrolase, family 28 (InterPro:IPR000743), Parallel beta-helix repeat (In…	protein_coding	0	pp7l9d-Col9d	1.59527e-05	-7.90079	down-regulated
AT5G22430	Pollen Ole e 1 allergen and extensin family protein; CONTAINS InterPro DOMAIN/s: Pollen Ole e 1 allergen/extensin (InterPro:IPR006041); BEST Arabidopsis thaliana protein match is: Pollen Ole e 1 allergen and extensin family protein (TAIR:AT2G27385.3)	protein_coding	0	pp7l6d-Col6d	0.000530231	-7.89906	down-regulated
AT3G46660	UDP-glucosyl transferase 76E12 (UGT76E12); FUNCTIONS IN: quercetin 3-O-glucosyltransferase activity, UDP-glycosyltransferase activity, quercetin 7-O-glucosyltransferase activity, transferase activity, transferring glycosyl groups; INVOLVED IN: metabolic process; LOCATED IN: cellular_component unknown; EXPRESSED IN: 7 plant structures; EXPRESSED DURING: 4 anthesis, petal differentiation and expans…	protein_coding	UDP-GLUCOSYL TRANSFERASE 76E12 (UGT76E12)	pp7l12d-Col12d	2.00481e-08	-7.88774	down-regulated
AT1G55570	SKU5 similar 12 (sks12); FUNCTIONS IN: oxidoreductase activity, copper ion binding; INVOLVED IN: oxidation reduction; LOCATED IN: endomembrane system; EXPRESSED IN: 9 plant structures; EXPRESSED DURING: L mature pollen stage, M germinated pollen stage, 4 anthesis, C globular stage, petal differentiation and expansion stage; CONTAINS InterPro DOMAIN/s: Multicopper oxidase, type 3 (InterPro:IPR0117…	protein_coding	SKU5 SIMILAR 12 (sks12)	pp7l9d-Col9d	3.33474e-06	-7.88429	down-regulated
AT5G40440	Encodes a mitogen-activated protein kinase kinase. Activates MPK8.	protein_coding	MITOGEN-ACTIVATED PROTEIN KINASE KINASE 3 (ATMKK3);MITOGEN-ACTIVATED PROTEIN KINASE KINASE 3 (MKK3)	pp7l15d-Col15d	4.00728e-10	-7.88112	down-regulated
AT1G65480	FT, together with LFY, promotes flowering and is antagonistic with its homologous gene, TERMINAL FLOWER1 (TFL1). FT is expressed in leaves and is induced by long day treatment. Either the FT mRNA or protein is translocated to the shoot apex where it induces its own expression. Recent data suggests that FT protein acts as a long-range signal. FT is a target of CO and acts upstream of SOC1.	protein_coding	FLOWERING LOCUS T (FT);REDUCED STEM BRANCHING 8 (RSB8)	pp7l15d-Col15d	1.02453e-10	-7.88106	down-regulated
AT3G28917	mini zinc finger 2 (MIF2); CONTAINS InterPro DOMAIN/s: ZF-HD homeobox protein, Cys/His-rich dimerisation domain (InterPro:IPR006456); BEST Arabidopsis thaliana protein match is: mini zinc finger (TAIR:AT1G18835.1)	protein_coding	MINI ZINC FINGER 2 (MIF2)	pp7l9d-Col9d	8.85462e-05	-7.88076	down-regulated
AT4G26590	oligopeptide transporter	protein_coding	ARABIDOPSIS THALIANA OLIGOPEPTIDE TRANSPORTER 5 (ATOPT5);OLIGOPEPTIDE TRANSPORTER 5 (OPT5)	pp7l12d-Col12d	3.79033e-08	-7.86324	down-regulated
AT1G57750	Encodes a CYP96A15, midchain alkane hydroxylase, involved in cuticular wax biosynthesis.	protein_coding	CYTOCHROME P450, FAMILY 96, SUBFAMILY A, POLYPEPTIDE 15 (CYP96A15);MID-CHAIN ALKANE HYDROXYLASE 1 (MAH1)	pp7l9d-Col9d	1.27364e-05	-7.85333	down-regulated
AT3G28790	Protein of unknown function (DUF1216); FUNCTIONS IN: molecular_function unknown; INVOLVED IN: biological_process unknown; LOCATED IN: endomembrane system; EXPRESSED IN: 9 plant structures; EXPRESSED DURING: L mature pollen stage, M germinated pollen stage, 4 anthesis, C globular stage, petal differentiation and expansion stage; CONTAINS InterPro DOMAIN/s: Protein of unknown function DUF1216 (Inte…	protein_coding	0	pp7l9d-Col9d	0.000100114	-7.85002	down-regulated
AT5G22490	O-acyltransferase (WSD1-like) family protein; CONTAINS InterPro DOMAIN/s: O-acyltransferase, WSD1, C-terminal (InterPro:IPR009721), O-acyltransferase, WSD1, N-terminal (InterPro:IPR004255); BEST Arabidopsis thaliana protein match is: O-acyltransferase (WSD1-like) family protein (TAIR:AT5G16350.1)	protein_coding	0	pp7l9d-Col9d	1.03941e-06	-7.83443	down-regulated
AT1G75930	member of Lipase proteins	protein_coding	EXTRACELLULAR LIPASE 6 (EXL6)	pp7l6d-Col6d	2.9676e-05	-7.74689	down-regulated
AT5G07200	encodes a gibberellin 20-oxidase.	protein_coding	GIBBERELLIN 20-OXIDASE 3 (GA20OX3);ARABIDOPSIS THALIANA GIBBERELLIN 20-OXIDASE 3 (ATGA20OX3); (YAP169)	pp7l15d-Col15d	3.23933e-08	-7.72128	down-regulated
AT5G51210	Encodes oleosin3, a protein found in oil bodies, involved in seed lipid accumulation.	protein_coding	OLEOSIN3 (OLEO3)	pp7l15d-Col15d	2.28239e-08	-7.69983	down-regulated
AT1G62225	unknown protein; FUNCTIONS IN: molecular_function unknown; INVOLVED IN: biological_process unknown; LOCATED IN: endomembrane system; BEST Arabidopsis thaliana protein match is: unknown protein (TAIR:AT1G62000.1)	protein_coding	0	pp7l15d-Col15d	1.84821e-09	-7.69898	down-regulated
AT5G26120	alpha-L-arabinofuranosidase 2 (ASD2); FUNCTIONS IN: hydrolase activity, acting on glycosyl bonds, alpha-N-arabinofuranosidase activity; INVOLVED IN: L-arabinose metabolic process; LOCATED IN: endomembrane system; EXPRESSED IN: sepal, carpel; EXPRESSED DURING: 4 anthesis; CONTAINS InterPro DOMAIN/s: Alpha-L-arabinofuranosidase, C-terminal (InterPro:IPR010720), Glycoside hydrolase, catalytic core (…	protein_coding	ARABIDOPSIS THALIANA ALPHA-L-ARABINOFURANOSIDASE 2 (ATASD2);ALPHA-L-ARABINOFURANOSIDASE 2 (ASD2)	pp7l15d-Col15d	5.94518e-09	-7.69428	down-regulated
AT5G59230	transcription factor-related; FUNCTIONS IN: RNA polymerase II transcription factor activity; INVOLVED IN: transcription initiation from RNA polymerase II promoter; LOCATED IN: transcription factor TFIIA complex; CONTAINS InterPro DOMAIN/s: Transcription factor IIA, alpha/beta subunit (InterPro:IPR004855), Transcription factor IIA, beta-barrel (InterPro:IPR009088), Transcription factor IIA, alpha …	protein_coding	0	pp7l15d-Col15d	2.61883e-09	-7.69412	down-regulated
AT1G66850	Bifunctional inhibitor/lipid-transfer protein/seed storage 2S albumin superfamily protein; FUNCTIONS IN: lipid binding; INVOLVED IN: lipid transport; LOCATED IN: endomembrane system; EXPRESSED IN: 8 plant structures; EXPRESSED DURING: 4 anthesis, petal differentiation and expansion stage, E expanded cotyledon stage; CONTAINS InterPro DOMAIN/s: Bifunctional inhibitor/plant lipid transfer protein/s…	protein_coding	0	pp7l9d-Col9d	1.57387e-05	-7.6875	down-regulated
AT4G32490	early nodulin-like protein 4 (ENODL4); FUNCTIONS IN: electron carrier activity, copper ion binding; LOCATED IN: anchored to membrane; CONTAINS InterPro DOMAIN/s: Plastocyanin-like (InterPro:IPR003245), Cupredoxin (InterPro:IPR008972); BEST Arabidopsis thaliana protein match is: early nodulin-like protein 3 (TAIR:AT4G28365.1)	protein_coding	(AtENODL4);EARLY NODULIN-LIKE PROTEIN 4 (ENODL4)	pp7l15d-Col15d	1.15051e-08	-7.67158	down-regulated
AT3G59845	Zinc-binding dehydrogenase family protein; FUNCTIONS IN: oxidoreductase activity, binding, catalytic activity, zinc ion binding; INVOLVED IN: response to oxidative stress; EXPRESSED IN: 8 plant structures; EXPRESSED DURING: 4 anthesis, C globular stage, petal differentiation and expansion stage, E expanded cotyledon stage, D bilateral stage; CONTAINS InterPro DOMAIN/s: GroES-like (InterPro:IPR011…	protein_coding	0	pp7l9d-Col9d	1.25188e-07	-7.66839	down-regulated
AT5G57520	Encodes a zinc finger protein containing only a single zinc finger.	protein_coding	ZINC FINGER PROTEIN 2 (ZFP2);ZINC FINGER PROTEIN 2 (ATZFP2)	pp7l15d-Col15d	2.78527e-10	-7.64035	down-regulated
AT1G69940	Encodes a protein with pectin methylesterase activity. The protein expression was shown to be highly restricted to the pollen grain (no detection in any other tissues or in the pollen grains' surrounding cells of the anthers.	protein_coding	(ATPPME1); (PPME1)	pp7l9d-Col9d	0.000138762	-7.62022	down-regulated
AT5G07430	Pectin lyase-like superfamily protein; FUNCTIONS IN: pectinesterase activity; INVOLVED IN: cell wall modification; LOCATED IN: endomembrane system, cell wall, plant-type cell wall; EXPRESSED IN: 9 plant structures; EXPRESSED DURING: L mature pollen stage, M germinated pollen stage, 4 anthesis, C globular stage, petal differentiation and expansion stage; CONTAINS InterPro DOMAIN/s: Pectin lyase fo…	protein_coding	0	pp7l9d-Col9d	1.5628e-06	-7.60587	down-regulated
AT5G61720	Protein of unknown function (DUF1216); FUNCTIONS IN: molecular_function unknown; INVOLVED IN: biological_process unknown; LOCATED IN: endomembrane system; EXPRESSED IN: 9 plant structures; EXPRESSED DURING: L mature pollen stage, M germinated pollen stage, 4 anthesis, C globular stage, petal differentiation and expansion stage; CONTAINS InterPro DOMAIN/s: Protein of unknown function DUF1216 (Inte…	protein_coding	0	pp7l9d-Col9d	8.21905e-08	-7.55579	down-regulated
AT3G22640	PAP85; FUNCTIONS IN: nutrient reservoir activity; INVOLVED IN: biological_process unknown; LOCATED IN: plant-type cell wall; EXPRESSED IN: stem, seed; EXPRESSED DURING: seedling growth, seed development stages; CONTAINS InterPro DOMAIN/s: Cupin, RmlC-type (InterPro:IPR011051), Cupin 1 (InterPro:IPR006045), RmlC-like jelly roll fold (InterPro:IPR014710); BEST Arabidopsis thaliana protein match is:…	protein_coding	(PAP85)	pp7l15d-Col15d	6.25474e-08	-7.54035	down-regulated
AT5G07190	Gene is expressed preferentially in the embryo and encodes a unique protein of unknown function.	protein_coding	SEED GENE 3 (ATS3)	pp7l15d-Col15d	2.15617e-11	-7.50834	down-regulated
AT2G28490	RmlC-like cupins superfamily protein; FUNCTIONS IN: nutrient reservoir activity; INVOLVED IN: biological_process unknown; LOCATED IN: endomembrane system; EXPRESSED IN: seed; EXPRESSED DURING: seedling growth; CONTAINS InterPro DOMAIN/s: Cupin, RmlC-type (InterPro:IPR011051), Cupin 1 (InterPro:IPR006045), RmlC-like jelly roll fold (InterPro:IPR014710); BEST Arabidopsis thaliana protein match is: …	protein_coding	0	pp7l15d-Col15d	1.90493e-07	-7.4825	down-regulated
AT3G53300	putative cytochrome P450	protein_coding	CYTOCHROME P450, FAMILY 71, SUBFAMILY B, POLYPEPTIDE 31 (CYP71B31)	pp7l9d-Col9d	8.11895e-08	-7.48184	down-regulated
AT3G25950	TRAM, LAG1 and CLN8 (TLC) lipid-sensing domain containing protein; FUNCTIONS IN: molecular_function unknown; INVOLVED IN: biological_process unknown; LOCATED IN: endomembrane system, integral to membrane; EXPRESSED IN: stem, sepal, male gametophyte, pedicel; EXPRESSED DURING: 4 anthesis; CONTAINS InterPro DOMAIN/s: TRAM/LAG1/CLN8 homology domain (InterPro:IPR006634); BEST Arabidopsis thaliana pro…	protein_coding	0	pp7l15d-Col15d	5.17591e-08	-7.46818	down-regulated
AT3G62170	VANGUARD 1 homolog 2 (VGDH2); FUNCTIONS IN: enzyme inhibitor activity, pectinesterase activity; INVOLVED IN: cell wall modification; LOCATED IN: endomembrane system, cell wall, plant-type cell wall; EXPRESSED IN: 10 plant structures; EXPRESSED DURING: L mature pollen stage, M germinated pollen stage, 4 anthesis, C globular stage, petal differentiation and expansion stage; CONTAINS InterPro DOMAIN…	protein_coding	VANGUARD 1 HOMOLOG 2 (VGDH2)	pp7l9d-Col9d	2.86746e-07	-7.46402	down-regulated
AT1G05510	Protein is tyrosine-phosphorylated and its phosphorylation state is modulated in response to ABA in Arabidopsis thaliana seeds.	protein_coding	OIL BODY-ASSOCIATED PROTEIN 1A (OBAP1A)	pp7l15d-Col15d	3.37341e-07	-7.45602	down-regulated
AT1G61563	Member of a diversely expressed predicted peptide family showing sequence similarity to tobacco Rapid Alkalinization Factor (RALF), and is believed to play an essential role in the physiology of Arabidopsis. Consists of a single exon and is characterized by a conserved C-terminal motif and N-terminal signal peptide.	protein_coding	(ATRALFL8);RALF-LIKE 8 (RALFL8)	pp7l9d-Col9d	1.52195e-07	-7.44117	down-regulated
AT2G27380	Encodes an extensin like gene involved in seed germination.	protein_coding	EXTENSIN PROLINE-RICH 1 (ATEPR1);EXTENSIN PROLINE-RICH 1 (EPR1)	pp7l15d-Col15d	2.13687e-10	-7.42426	down-regulated
AT4G12870	Gamma interferon responsive lysosomal thiol (GILT) reductase family protein; FUNCTIONS IN: catalytic activity; LOCATED IN: endomembrane system; CONTAINS InterPro DOMAIN/s: Gamma interferon inducible lysosomal thiol reductase GILT (InterPro:IPR004911); BEST Arabidopsis thaliana protein match is: Gamma interferon responsive lysosomal thiol (GILT) reductase family protein (TAIR:AT4G12900.1)	protein_coding	0	pp7l12d-Col12d	1.19898e-07	-7.41526	down-regulated
AT5G19470	nudix hydrolase homolog 24 (NUDT24); FUNCTIONS IN: hydrolase activity; INVOLVED IN: biological_process unknown; LOCATED IN: chloroplast; EXPRESSED IN: vascular tissue, male gametophyte; EXPRESSED DURING: L mature pollen stage; CONTAINS InterPro DOMAIN/s: NUDIX hydrolase domain-like (InterPro:IPR015797), NUDIX hydrolase domain (InterPro:IPR000086); BEST Arabidopsis thaliana protein match is: nudix…	protein_coding	NUDIX HYDROLASE HOMOLOG 24 (atnudt24);NUDIX HYDROLASE HOMOLOG 24 (NUDT24);NUDIX HYDROLASE HOMOLOG 24 (NUDX24)	pp7l15d-pp7l0d	1.49376e-09	8.83509	up-regulated
AT3G28980	Protein of unknown function (DUF1216); FUNCTIONS IN: molecular_function unknown; INVOLVED IN: biological_process unknown; LOCATED IN: endomembrane system; EXPRESSED IN: 10 plant structures; EXPRESSED DURING: L mature pollen stage, M germinated pollen stage, 4 anthesis, C globular stage, petal differentiation and expansion stage; CONTAINS InterPro DOMAIN/s: Protein of unknown function DUF1216 (Int…	protein_coding	0	pp7l9d-Col9d	0.000124616	-7.39316	down-regulated
AT5G07530	encodes a glycine-rich protein that has oleosin domain and is expressed specifically during flower stages 10 to 12. Protein is found on mature pollen coat.	protein_coding	GLYCINE RICH PROTEIN 17 (GRP17);ARABIDOPSIS THALIANA GLYCINE RICH PROTEIN 17 (ATGRP17);ARABIDOPSIS THALIANA GLYCINE RICH PROTEIN 7 (ATGRP-7)	pp7l6d-Col6d	3.34301e-06	-7.38768	down-regulated
AT5G07560	Lipid-binding oleosins, glycine-rich protein.	protein_coding	GLYCINE-RICH PROTEIN 20 (GRP20); (ATGRP20)	pp7l6d-Col6d	0.000120625	-7.38535	down-regulated
AT2G24210	terpene synthase 10 (TPS10); CONTAINS InterPro DOMAIN/s: Terpene synthase, metal-binding domain (InterPro:IPR005630), Terpenoid synthase (InterPro:IPR008949), Terpenoid cylases/protein prenyltransferase alpha-alpha toroid (InterPro:IPR008930), Terpene synthase-like (InterPro:IPR001906); BEST Arabidopsis thaliana protein match is: terpene synthase-like sequence-1,8-cineole (TAIR:AT3G25820.1)	protein_coding	TERPENE SYNTHASE 10 (TPS10)	pp7l9d-Col9d	4.33018e-06	-7.38443	down-regulated
AT2G46960	member of CYP709B	protein_coding	CYTOCHROME P450, FAMILY 709, SUBFAMILY B, POLYPEPTIDE 1 (CYP709B1)	pp7l15d-Col15d	4.8625e-09	-7.36726	down-regulated
AT2G45580	member of CYP76C	protein_coding	CYTOCHROME P450, FAMILY 76, SUBFAMILY C, POLYPEPTIDE 3 (CYP76C3)	pp7l9d-Col9d	8.25684e-08	-7.36549	down-regulated
AT4G24420	RNA-binding (RRM/RBD/RNP motifs) family protein	protein_coding	0	pp7l15d-Col15d	4.28889e-09	-7.34731	down-regulated
AT1G72110	O-acyltransferase (WSD1-like) family protein; CONTAINS InterPro DOMAIN/s: O-acyltransferase, WSD1, C-terminal (InterPro:IPR009721), O-acyltransferase, WSD1, N-terminal (InterPro:IPR004255); BEST Arabidopsis thaliana protein match is: O-acyltransferase (WSD1-like) family protein (TAIR:AT5G53390.1)	protein_coding	0	pp7l9d-Col9d	1.03941e-06	-7.32655	down-regulated
AT5G59310	Encodes a member of the lipid transfer protein family. Proteins of this family are generally small (~9 kD), basic, expressed abundantly and contain eight Cys residues. The proteins can bind fatty acids and acylCoA esters and can transfer several different phospholipids. They are localized to the cell wall. The mRNA is present in flowers and siliques, and is strongly up-regulated by abscisic acid.…	protein_coding	LIPID TRANSFER PROTEIN 4 (LTP4); (ATLTPI-11)	pp7l12d-pp7l0d	8.92859e-09	8.53033	up-regulated
AT2G44470	beta glucosidase 29 (BGLU29); FUNCTIONS IN: cation binding, hydrolase activity, hydrolyzing O-glycosyl compounds, catalytic activity; INVOLVED IN: carbohydrate metabolic process; LOCATED IN: endomembrane system; CONTAINS InterPro DOMAIN/s: Glycoside hydrolase, family 1 (InterPro:IPR001360), Glycoside hydrolase, family 1, active site (InterPro:IPR018120), Glycoside hydrolase, catalytic core (Inter…	protein_coding	BETA GLUCOSIDASE 29 (BGLU29)	pp7l15d-Col15d	8.30303e-11	-7.32309	down-regulated
AT1G56100	Plant invertase/pectin methylesterase inhibitor superfamily protein; FUNCTIONS IN: enzyme inhibitor activity, pectinesterase activity; INVOLVED IN: biological_process unknown; LOCATED IN: endomembrane system; EXPRESSED IN: embryo, sepal; EXPRESSED DURING: 4 anthesis, C globular stage; CONTAINS InterPro DOMAIN/s: Pectinesterase inhibitor (InterPro:IPR006501); BEST Arabidopsis thaliana protein matc…	protein_coding	0	pp7l15d-Col15d	1.70464e-09	-7.3012	down-regulated
AT1G54870	ChlADR is an aldehyde reductase that catalyzes the reduction of the aldehyde carbonyl groups on saturated and alpha,beta-unsaturated aldehydes with more than 5 carbons in vitro. The N-terminal region of this protein directs GFP to the chloroplast where where ChlADR likely helps to maintain the photosynthetic process by detoxifying reactive carbonyls formed during lipid peroxidation. In addition, …	protein_coding	0	pp7l12d-Col12d	6.92438e-09	-7.29557	down-regulated
AT5G45880	Pollen Ole e 1 allergen and extensin family protein; FUNCTIONS IN: molecular_function unknown; INVOLVED IN: biological_process unknown; LOCATED IN: extracellular space, endomembrane system; EXPRESSED IN: 11 plant structures; EXPRESSED DURING: L mature pollen stage, M germinated pollen stage, 4 anthesis, C globular stage, petal differentiation and expansion stage; CONTAINS InterPro DOMAIN/s: Polle…	protein_coding	0	pp7l9d-Col9d	1.11923e-06	-7.27021	down-regulated
AT1G17810	beta-tonoplast intrinsic protein (beta-TIP) mRNA, complete	protein_coding	BETA-TONOPLAST INTRINSIC PROTEIN (BETA-TIP)	pp7l15d-Col15d	4.57788e-11	-7.24929	down-regulated
AT4G26420	A member of the Arabidopsis SABATH methyltransferase gene family. Encodes GAMT1, a methyltransferase that uses S-adenosine-L-methionine (SAM) as a methyl donor to methylate the carboxyl group of GAs, resulting in the methyl esters of GAs (MeGAs). Expressed most highly in the siliques during seed development.	protein_coding	GIBBERELLIN METHYLTRANSFERASE 1 (GAMT1); (ATGAMT1)	pp7l15d-Col15d	2.59397e-07	-7.23642	down-regulated
AT4G28365	early nodulin-like protein 3 (ENODL3); FUNCTIONS IN: electron carrier activity, copper ion binding; LOCATED IN: anchored to membrane; CONTAINS InterPro DOMAIN/s: Plastocyanin-like (InterPro:IPR003245), Cupredoxin (InterPro:IPR008972); BEST Arabidopsis thaliana protein match is: early nodulin-like protein 4 (TAIR:AT4G32490.1)	protein_coding	(AtENODL3);EARLY NODULIN-LIKE PROTEIN 3 (ENODL3)	pp7l12d-Col12d	1.06411e-06	-7.23531	down-regulated
AT2G35743	Pseudogene of AT2G35750; unknown protein	pseudogene	0	pp7l15d-Col15d	5.026e-08	-7.22714	down-regulated
AT4G11180	Seed coat specific expressed protein.	protein_coding	DIRIGENT PROTEIN 12 (DIR12);DIRIGENT PROTEIN 1 (DP1)	pp7l15d-Col15d	1.89556e-06	-7.20794	down-regulated
AT5G38160	Bifunctional inhibitor/lipid-transfer protein/seed storage 2S albumin superfamily protein; FUNCTIONS IN: lipid binding; INVOLVED IN: lipid transport; LOCATED IN: endomembrane system; EXPRESSED IN: pollen tube; CONTAINS InterPro DOMAIN/s: Bifunctional inhibitor/plant lipid transfer protein/seed storage (InterPro:IPR016140), Plant lipid transfer protein/seed storage/trypsin-alpha amylase inhibitor …	protein_coding	0	pp7l12d-Col12d	9.6325e-06	-7.2077	down-regulated
AT1G65480	FT, together with LFY, promotes flowering and is antagonistic with its homologous gene, TERMINAL FLOWER1 (TFL1). FT is expressed in leaves and is induced by long day treatment. Either the FT mRNA or protein is translocated to the shoot apex where it induces its own expression. Recent data suggests that FT protein acts as a long-range signal. FT is a target of CO and acts upstream of SOC1.	protein_coding	FLOWERING LOCUS T (FT);REDUCED STEM BRANCHING 8 (RSB8)	pp7l12d-Col12d	3.4281e-10	-7.20721	down-regulated
AT3G51590	Encodes a member of the lipid transfer protein family. Proteins of this family are generally small (~9 kD), basic, expressed abundantly and contain eight Cys residues. The proteins can bind fatty acids and acylCoA esters and can transfer several different phospholipids. They are localized to the cell wall. The LTP12 promoter is active exclusively in the tapetum during the uninucleate microspore a…	protein_coding	(ATLTPI-7);LIPID TRANSFER PROTEIN 12 (LTP12)	pp7l6d-Col6d	0.000713334	-7.18941	down-regulated
AT3G01240	unknown protein; FUNCTIONS IN: molecular_function unknown; INVOLVED IN: biological_process unknown; LOCATED IN: endomembrane system; EXPRESSED IN: 11 plant structures; EXPRESSED DURING: L mature pollen stage, M germinated pollen stage, 4 anthesis, C globular stage, petal differentiation and expansion stage; BEST Arabidopsis thaliana protein match is: unknown protein (TAIR:AT3G01230.1)	protein_coding	0	pp7l9d-Col9d	5.85516e-06	-7.15657	down-regulated
AT5G45690	Protein of unknown function (DUF1264); FUNCTIONS IN: molecular_function unknown; INVOLVED IN: biological_process unknown; LOCATED IN: cellular_component unknown; EXPRESSED IN: seed, leaf; EXPRESSED DURING: seedling growth; CONTAINS InterPro DOMAIN/s: Protein of unknown function DUF1264 (InterPro:IPR010686); BEST Arabidopsis thaliana protein match is: Protein of unknown function (DUF1264) (TAIR:AT…	protein_coding	0	pp7l15d-Col15d	1.17182e-07	-7.1522	down-regulated
AT1G48130	encodes a protein similar to the 1-cysteine (1-Cys) peroxiredoxin family of antioxidants. Expression is limited to seed (aleurone and embryo) and is not induced by ABA or drought.	protein_coding	1-CYSTEINE PEROXIREDOXIN 1 (ATPER1);1-CYSTEINE PEROXIREDOXIN 1 (PER1)	pp7l15d-Col15d	1.01749e-09	-7.14531	down-regulated
AT3G59845	Zinc-binding dehydrogenase family protein; FUNCTIONS IN: oxidoreductase activity, binding, catalytic activity, zinc ion binding; INVOLVED IN: response to oxidative stress; EXPRESSED IN: 8 plant structures; EXPRESSED DURING: 4 anthesis, C globular stage, petal differentiation and expansion stage, E expanded cotyledon stage, D bilateral stage; CONTAINS InterPro DOMAIN/s: GroES-like (InterPro:IPR011…	protein_coding	0	pp7l12d-Col12d	4.86155e-08	-7.13637	down-regulated
AT1G61720	Negative regulator of flavonoid biosynthesis, mutants accumulate flavonoid pigments in their seed coat, putative oxidoreductase. It is thought that a ternary complex composed of TT2, TT8 and TTG1 is necessary for correct expression of BAN in seed endothelium.	protein_coding	BANYULS (BAN)	pp7l12d-Col12d	1.59157e-09	-7.11818	down-regulated
AT5G39880	unknown protein; FUNCTIONS IN: molecular_function unknown; INVOLVED IN: biological_process unknown; LOCATED IN: endomembrane system; EXPRESSED IN: 10 plant structures; EXPRESSED DURING: L mature pollen stage, M germinated pollen stage, 4 anthesis, C globular stage, petal differentiation and expansion stage; BEST Arabidopsis thaliana protein match is: unknown protein (TAIR:AT3G28750.1)	protein_coding	0	pp7l9d-Col9d	2.21041e-06	-7.10701	down-regulated
AT1G23240	Caleosin-related family protein; CONTAINS InterPro DOMAIN/s: Caleosin related (InterPro:IPR007736); BEST Arabidopsis thaliana protein match is: Caleosin-related family protein (TAIR:AT1G70670.1)	protein_coding	0	pp7l9d-Col9d	2.00241e-06	-7.09432	down-regulated
AT1G75930	member of Lipase proteins	protein_coding	EXTRACELLULAR LIPASE 6 (EXL6)	pp7l9d-Col9d	3.56402e-06	-7.09062	down-regulated
AT3G27810	Encodes a member of the R2R3-MYB transcription factor gene family. Induced by jasmonate. Involved in jasmonate response during stamen development. MYB21 interacts with JAZ proteins, and functions redundantly with MYB24 and MYB57 to regulate stamen development.	protein_coding	MYB DOMAIN PROTEIN 21 (ATMYB21);MYB DOMAIN PROTEIN 21 (MYB21);ARABIDOPSIS THALIANA MYB DOMAIN PROTEIN 3 (ATMYB3)	pp7l9d-Col9d	5.51432e-06	-7.08536	down-regulated
AT3G05610	Plant invertase/pectin methylesterase inhibitor superfamily; FUNCTIONS IN: enzyme inhibitor activity, pectinesterase activity; INVOLVED IN: cell wall modification; LOCATED IN: cell wall, plant-type cell wall; EXPRESSED IN: 11 plant structures; EXPRESSED DURING: L mature pollen stage, M germinated pollen stage, 4 anthesis, C globular stage, petal differentiation and expansion stage; CONTAINS Inter…	protein_coding	0	pp7l9d-Col9d	3.70282e-07	-7.0809	down-regulated
AT3G25050	encodes a xyloglucan endotransglucosylase/hydrolase. Higher expression in flowers and in response to IAA treatment.	protein_coding	XYLOGLUCAN ENDOTRANSGLUCOSYLASE/HYDROLASE 3 (XTH3)	pp7l9d-Col9d	4.89029e-05	-7.07926	down-regulated
AT1G43160	encodes a member of the ERF (ethylene response factor) subfamily B-4 of ERF/AP2 transcription factor family (RAP2.6). The protein contains one AP2 domain. There are 7 members in this subfamily.	protein_coding	RELATED TO AP2 6 (RAP2.6)	pp7l12d-Col12d	4.75246e-06	-7.07272	down-regulated
AT4G33355	Predicted to encode a PR (pathogenesis-related) protein. Belongs to the lipid transfer protein (PR-14) family with the following members: At2g38540/LTP1, At2g38530/LTP2, At5g59320/LTP3, At5g59310/LTP4, At3g51600/LTP5, At3g08770/LTP6, At2g15050/LTP7, At2g18370/LTP8, At2g15325/LTP9, At5g01870/LTP10, At4g33355/LTP11, At3g51590/LTP12, At5g44265/LTP13, At5g62065/LTP14, At4g08530/LTP15.	protein_coding	0	pp7l9d-Col9d	1.10237e-05	-7.07091	down-regulated
AT5G38170	Bifunctional inhibitor/lipid-transfer protein/seed storage 2S albumin superfamily protein; FUNCTIONS IN: lipid binding; INVOLVED IN: lipid transport; LOCATED IN: endomembrane system; EXPRESSED IN: sperm cell; CONTAINS InterPro DOMAIN/s: Bifunctional inhibitor/plant lipid transfer protein/seed storage (InterPro:IPR016140), Plant lipid transfer protein/seed storage/trypsin-alpha amylase inhibitor (…	protein_coding	0	pp7l12d-Col12d	7.60218e-07	-7.0589	down-regulated
AT1G61566	Member of a diversely expressed predicted peptide family showing sequence similarity to tobacco Rapid Alkalinization Factor (RALF), and is believed to play an essential role in the physiology of Arabidopsis. Consists of a single exon and is characterized by a conserved C-terminal motif and N-terminal signal peptide.	protein_coding	RALF-LIKE 9 (RALFL9)	pp7l9d-Col9d	3.71209e-07	-7.04968	down-regulated
AT1G29140	Pollen Ole e 1 allergen and extensin family protein; FUNCTIONS IN: molecular_function unknown; INVOLVED IN: biological_process unknown; LOCATED IN: endomembrane system; EXPRESSED IN: 9 plant structures; EXPRESSED DURING: L mature pollen stage, M germinated pollen stage, 4 anthesis, C globular stage, petal differentiation and expansion stage; CONTAINS InterPro DOMAIN/s: Pollen Ole e 1 allergen/ext…	protein_coding	0	pp7l9d-Col9d	2.03741e-06	-7.04138	down-regulated
AT5G19470	nudix hydrolase homolog 24 (NUDT24); FUNCTIONS IN: hydrolase activity; INVOLVED IN: biological_process unknown; LOCATED IN: chloroplast; EXPRESSED IN: vascular tissue, male gametophyte; EXPRESSED DURING: L mature pollen stage; CONTAINS InterPro DOMAIN/s: NUDIX hydrolase domain-like (InterPro:IPR015797), NUDIX hydrolase domain (InterPro:IPR000086); BEST Arabidopsis thaliana protein match is: nudix…	protein_coding	NUDIX HYDROLASE HOMOLOG 24 (atnudt24);NUDIX HYDROLASE HOMOLOG 24 (NUDT24);NUDIX HYDROLASE HOMOLOG 24 (NUDX24)	pp7l6d-pp7l0d	1.2741e-08	8.44272	up-regulated
AT1G54860	Glycoprotein membrane precursor GPI-anchored; BEST Arabidopsis thaliana protein match is: Glycoprotein membrane precursor GPI-anchored (TAIR:AT3G06035.1)	protein_coding	0	pp7l15d-Col15d	5.2394e-11	-7.02465	down-regulated
AT5G55750	hydroxyproline-rich glycoprotein family protein	protein_coding	0	pp7l15d-Col15d	4.08098e-10	-7.0104	down-regulated
AT5G57920	early nodulin-like protein 10 (ENODL10); FUNCTIONS IN: electron carrier activity, copper ion binding; LOCATED IN: endomembrane system; EXPRESSED IN: 14 plant structures; EXPRESSED DURING: 10 growth stages; CONTAINS InterPro DOMAIN/s: Plastocyanin-like (InterPro:IPR003245), Cupredoxin (InterPro:IPR008972); BEST Arabidopsis thaliana protein match is: early nodulin-like protein 15 (TAIR:AT4G31840.1)	protein_coding	EARLY NODULIN-LIKE PROTEIN 10 (ENODL10); (AtENODL10)	pp7l15d-Col15d	6.33077e-08	-7.00583	down-regulated
AT5G09370	Bifunctional inhibitor/lipid-transfer protein/seed storage 2S albumin superfamily protein; FUNCTIONS IN: lipid binding; INVOLVED IN: lipid transport; LOCATED IN: anchored to membrane; EXPRESSED IN: central cell, embryo, sepal, pedicel, pollen tube; EXPRESSED DURING: 4 anthesis, C globular stage; CONTAINS InterPro DOMAIN/s: Bifunctional inhibitor/plant lipid transfer protein/seed storage (InterPro…	protein_coding	0	pp7l12d-Col12d	5.98513e-07	-6.99692	down-regulated
AT1G64110	Target promoter of the male germline-specific transcription factor DUO1.	protein_coding	DUO1-ACTIVATED ATPASE 1 (DAA1)	pp7l15d-pp7l0d	7.24867e-08	8.34129	up-regulated
AT3G57870	Encodes a SUMO ligase that directs the attachment of the small protein SUMO to target proteins via an isopeptide bond. This enzyme is localized to the nucleus and plants with reduced levels of this protein show higher sensitivity to ABA in root growth inhibition assays. It has high similarity to the yeast UBC9 SUMO ligase and is sometimes referred to by that name.	protein_coding	(AHUS5);EMBRYO DEFECTIVE 1637 (EMB1637);SUMO CONJUGATION ENZYME 1 (SCE1);SUMO CONJUGATING ENZYME 1A (SCE1A);SUMO CONJUGATION ENZYME 1 (ATSCE1)	pp7l15d-Col15d	1.14508e-08	-6.9905	down-regulated
AT3G53300	putative cytochrome P450	protein_coding	CYTOCHROME P450, FAMILY 71, SUBFAMILY B, POLYPEPTIDE 31 (CYP71B31)	pp7l12d-Col12d	3.15565e-08	-6.98834	down-regulated
AT2G38900	Predicted to encode a PR (pathogenesis-related) peptide that belongs to the PR-6 proteinase inhibitor family. Six putative PR-6-type protein encoding genes are found in Arabidopsis: At2g38900, At2g38870, At5g43570, At5g43580, At3g50020 and At3g46860.	protein_coding	0	pp7l12d-Col12d	9.38943e-09	-6.9646	down-regulated
AT4G30880	Bifunctional inhibitor/lipid-transfer protein/seed storage 2S albumin superfamily protein; FUNCTIONS IN: lipid binding; INVOLVED IN: lipid transport; LOCATED IN: endomembrane system; CONTAINS InterPro DOMAIN/s: Bifunctional inhibitor/plant lipid transfer protein/seed storage (InterPro:IPR016140), Plant lipid transfer protein/seed storage/trypsin-alpha amylase inhibitor (InterPro:IPR003612); BEST …	protein_coding	0	pp7l15d-Col15d	8.36149e-09	-6.95336	down-regulated
AT2G23800	encodes an endoplasmic reticulum-targeted geranylgeranyl pyrophosphate synthase	protein_coding	GERANYLGERANYL PYROPHOSPHATE SYNTHASE 2 (GGPS2);GERANYLGERANYL PYROPHOSPHATE SYNTHASE 5 (GGPS5)	pp7l6d-Col6d	7.85796e-05	-6.94264	down-regulated
AT4G11040	Encodes a nuclear localized protein with sequence similarity to PP2C phosphatases that is involved in seed dormancy. Loss of function mutations have reduced seed dormancy but does not act through ABA or DOG1 pathways. Lacks several conserved key residues and does not possess any appreciable phosphatase activity in in vitro assays. QTL allele with a nonsynonymous amino acid change confers seed dor…	protein_coding	DELAY OF GERMINATION 18 (DOG18);REDUCED DORMANCY 5 (RDO5)	pp7l15d-Col15d	6.22366e-11	-6.93491	down-regulated
AT1G57750	Encodes a CYP96A15, midchain alkane hydroxylase, involved in cuticular wax biosynthesis.	protein_coding	CYTOCHROME P450, FAMILY 96, SUBFAMILY A, POLYPEPTIDE 15 (CYP96A15);MID-CHAIN ALKANE HYDROXYLASE 1 (MAH1)	pp7l6d-Col6d	0.000807449	-6.90351	down-regulated
AT1G54870	ChlADR is an aldehyde reductase that catalyzes the reduction of the aldehyde carbonyl groups on saturated and alpha,beta-unsaturated aldehydes with more than 5 carbons in vitro. The N-terminal region of this protein directs GFP to the chloroplast where where ChlADR likely helps to maintain the photosynthetic process by detoxifying reactive carbonyls formed during lipid peroxidation. In addition, …	protein_coding	0	pp7l15d-Col15d	9.82152e-09	-6.89618	down-regulated
AT5G59310	Encodes a member of the lipid transfer protein family. Proteins of this family are generally small (~9 kD), basic, expressed abundantly and contain eight Cys residues. The proteins can bind fatty acids and acylCoA esters and can transfer several different phospholipids. They are localized to the cell wall. The mRNA is present in flowers and siliques, and is strongly up-regulated by abscisic acid.…	protein_coding	LIPID TRANSFER PROTEIN 4 (LTP4); (ATLTPI-11)	pp7l9d-pp7l0d	2.76371e-08	8.30753	up-regulated
AT1G20130	GDSL-motif esterase/acyltransferase/lipase. Enzyme group with broad substrate specificity that may catalyze acyltransfer or hydrolase reactions with lipid and non-lipid substrates.	protein_coding	0	pp7l6d-Col6d	0.00156938	-6.88925	down-regulated
AT5G42180	Peroxidase superfamily protein; FUNCTIONS IN: peroxidase activity, heme binding; INVOLVED IN: oxidation reduction, response to oxidative stress; LOCATED IN: plant-type cell wall; EXPRESSED IN: 10 plant structures; EXPRESSED DURING: 4 anthesis, C globular stage, petal differentiation and expansion stage; CONTAINS InterPro DOMAIN/s: Haem peroxidase (InterPro:IPR010255), Plant peroxidase (InterPro:I…	protein_coding	PEROXIDASE 64 (PER64)	pp7l9d-Col9d	2.89935e-07	-6.88706	down-regulated
AT5G42235	Encodes a defensin-like (DEFL) family protein.	protein_coding	0	pp7l12d-Col12d	3.11127e-09	-6.87657	down-regulated
AT3G28980	Protein of unknown function (DUF1216); FUNCTIONS IN: molecular_function unknown; INVOLVED IN: biological_process unknown; LOCATED IN: endomembrane system; EXPRESSED IN: 10 plant structures; EXPRESSED DURING: L mature pollen stage, M germinated pollen stage, 4 anthesis, C globular stage, petal differentiation and expansion stage; CONTAINS InterPro DOMAIN/s: Protein of unknown function DUF1216 (Int…	protein_coding	0	pp7l6d-Col6d	0.00122731	-6.87398	down-regulated
AT5G37940	Zinc-binding dehydrogenase family protein; FUNCTIONS IN: oxidoreductase activity, binding, catalytic activity, zinc ion binding; INVOLVED IN: response to oxidative stress; CONTAINS InterPro DOMAIN/s: GroES-like (InterPro:IPR011032), NAD(P)-binding domain (InterPro:IPR016040), Alcohol dehydrogenase, C-terminal (InterPro:IPR013149), Alcohol dehydrogenase superfamily, zinc-containing (InterPro:IPR00…	protein_coding	0	pp7l6d-Col6d	0.000282281	-6.85991	down-regulated
AT1G61680	terpene synthase 14 (TPS14); CONTAINS InterPro DOMAIN/s: Terpene synthase, metal-binding domain (InterPro:IPR005630), Terpenoid synthase (InterPro:IPR008949), Terpenoid cylases/protein prenyltransferase alpha-alpha toroid (InterPro:IPR008930), Terpene synthase-like (InterPro:IPR001906); BEST Arabidopsis thaliana protein match is: terpene synthase 02 (TAIR:AT4G16730.1)	protein_coding	TERPENE SYNTHASE 14 (TPS14);TERPENE SYNTHASE 14 (ATTPS14)	pp7l9d-Col9d	4.80696e-06	-6.84883	down-regulated
AT5G50770	Encodes a putative hydroxysteroid dehydrogenase (HSD). Genes that encode HSD include: At5g50600 and At5g50700 (HSD1), At3g47350(HSD2), At3g47360(HSD3), At5g50590 and At5g50690(HSD4), At5g50770(HSD6) (Plant Cell Physiology 50:1463). Two copies of HSD1 and HSD4 exist due to a gene duplication event. In Plant Physiology 145:87, At5g50690 is HSD7, At4g10020 is HSD5.	protein_coding	HYDROXYSTEROID DEHYDROGENASE 6 (HSD6);HYDROXYSTEROID DEHYDROGENASE 6 (AtHSD6)	pp7l15d-Col15d	3.2158e-08	-6.84639	down-regulated
AT2G47040	Share high homologies with a group of pectin methylesterases (PME), pollen specific, and is required for enhancing the growth of pollen tube in style and transmitting tract tissues.	protein_coding	VANGUARD1 (VGD1)	pp7l6d-Col6d	0.0006762	-6.84562	down-regulated
AT3G49540	unknown protein; FUNCTIONS IN: molecular_function unknown; INVOLVED IN: N-terminal protein myristoylation; LOCATED IN: cellular_component unknown	protein_coding	0	pp7l9d-Col9d	1.54387e-06	-6.83735	down-regulated
AT5G13170	Encodes a member of the SWEET sucrose efflux transporter family proteins.	protein_coding	SENESCENCE-ASSOCIATED GENE 29 (SAG29); (SWEET15); (AtSWEET15)	pp7l12d-Col12d	9.31566e-11	-6.83494	down-regulated
AT2G30810	Gibberellin-regulated family protein; INVOLVED IN: response to gibberellin stimulus; LOCATED IN: endomembrane system; EXPRESSED IN: stem; CONTAINS InterPro DOMAIN/s: Gibberellin regulated protein (InterPro:IPR003854); BEST Arabidopsis thaliana protein match is: GAST1 protein homolog 4 (TAIR:AT5G15230.1)	protein_coding	0	pp7l12d-Col12d	3.50888e-09	-6.83477	down-regulated
AT5G47000	Peroxidase superfamily protein; FUNCTIONS IN: peroxidase activity, xylan 1,4-beta-xylosidase activity; INVOLVED IN: oxidation reduction, response to oxidative stress; LOCATED IN: endomembrane system; EXPRESSED IN: 13 plant structures; EXPRESSED DURING: L mature pollen stage, M germinated pollen stage, 4 anthesis, C globular stage, petal differentiation and expansion stage; CONTAINS InterPro DOMAI…	protein_coding	0	pp7l9d-Col9d	1.44018e-06	-6.82618	down-regulated
AT5G50750	RGP4 is a reversibly glycosylated polypeptide. Analyses using tagged RGP4 suggest that it is present in the cytosol and in association with the Golgi apparatus. Recombinant RGP4 does not have UDP-arabinose mutase activity based on an in vitro assay even though the related RGP1, RGP2, and RGP3 proteins do have activity in the same assay. RGP4 can form complexes with RGP1 and RGP2. RGP4 is expresse…	protein_coding	REVERSIBLY GLYCOSYLATED POLYPEPTIDE 4 (RGP4)	pp7l15d-Col15d	1.91959e-06	-6.8031	down-regulated
AT2G23550	Encodes a protein predicted to act as a carboxylesterase. It has similarity to the SABP2 methyl salicylate esterase from tobacco but no enzymatic activity has been identified for this protein.	protein_coding	DETOXIFICATION 18 (DTX18);METHYL ESTERASE 6 (ATMES6);METHYL ESTERASE 6 (MES6);ALPHA/BETA FOLD HYDROLASE/ESTERASE 1 (ABE1)	pp7l15d-Col15d	1.05866e-07	-6.79409	down-regulated
AT5G57520	Encodes a zinc finger protein containing only a single zinc finger.	protein_coding	ZINC FINGER PROTEIN 2 (ZFP2);ZINC FINGER PROTEIN 2 (ATZFP2)	pp7l12d-Col12d	5.84344e-09	-6.78796	down-regulated
AT5G54095	unknown protein; FUNCTIONS IN: molecular_function unknown; INVOLVED IN: N-terminal protein myristoylation; LOCATED IN: cellular_component unknown; EXPRESSED IN: 9 plant structures; EXPRESSED DURING: L mature pollen stage, M germinated pollen stage, 4 anthesis, C globular stage, petal differentiation and expansion stage; BEST Arabidopsis thaliana protein match is: unknown protein (TAIR:AT4G27580.1)	protein_coding	0	pp7l9d-Col9d	2.44206e-07	-6.73522	down-regulated
AT3G13390	SKU5 similar 11 (sks11); FUNCTIONS IN: oxidoreductase activity, copper ion binding; INVOLVED IN: oxidation reduction; LOCATED IN: endomembrane system; EXPRESSED IN: 11 plant structures; EXPRESSED DURING: L mature pollen stage, M germinated pollen stage, 4 anthesis, C globular stage, petal differentiation and expansion stage; CONTAINS InterPro DOMAIN/s: Multicopper oxidase, type 3 (InterPro:IPR011…	protein_coding	SKU5 SIMILAR 11 (sks11)	pp7l9d-Col9d	2.17055e-06	-6.73513	down-regulated
AT2G07560	H(+)-ATPase 6 (HA6); FUNCTIONS IN: protein binding, ATPase activity; INVOLVED IN: cation transport, metabolic process, ATP biosynthetic process; LOCATED IN: plasma membrane, membrane; EXPRESSED IN: 11 plant structures; EXPRESSED DURING: L mature pollen stage, M germinated pollen stage, 4 anthesis, petal differentiation and expansion stage; CONTAINS InterPro DOMAIN/s: ATPase, P-type, ATPase-associ…	protein_coding	H(+)-ATPASE 6 (AHA6);H(+)-ATPASE 6 (HA6)	pp7l9d-Col9d	3.46718e-05	-6.73237	down-regulated
AT1G64110	Target promoter of the male germline-specific transcription factor DUO1.	protein_coding	DUO1-ACTIVATED ATPASE 1 (DAA1)	pp7l12d-pp7l0d	1.10678e-07	8.21496	up-regulated
AT5G50600	Encodes a hydroxysteroid dehydrogenase shown to act as a NADP+-dependent 11&beta;-,17&beta;-hydroxysteroid dehydrogenase/17&beta;-ketosteroid reductase called HSD1. Two copies of HSD1 (At5g50600 and At5g50700) exist in the Arabidopsis genome as a result of an exact 33-kb duplication on chromosome 5 encompassing seven genes. There are five homologs of HSD1 in Arabidopsis (HSD2-At3g47350, HSD3-At3g…	protein_coding	HYDROXYSTEROID DEHYDROGENASE 1 (HSD1);HYDROXYSTEROID DEHYDROGENASE 1 (AtHSD1)	pp7l15d-Col15d	1.07709e-09	-6.71975	down-regulated
AT1G66120	AMP-dependent synthetase and ligase family protein; FUNCTIONS IN: catalytic activity; INVOLVED IN: metabolic process; EXPRESSED IN: embryo, sepal, male gametophyte, carpel, stamen; EXPRESSED DURING: 4 anthesis, C globular stage, petal differentiation and expansion stage; CONTAINS InterPro DOMAIN/s: AMP-dependent synthetase/ligase (InterPro:IPR000873); BEST Arabidopsis thaliana protein match is: a…	protein_coding	ACYL-ACTIVATING ENZYME 11 (AAE11); (ATAAE11)	pp7l9d-Col9d	1.80184e-08	-6.69699	down-regulated
AT2G23800	encodes an endoplasmic reticulum-targeted geranylgeranyl pyrophosphate synthase	protein_coding	GERANYLGERANYL PYROPHOSPHATE SYNTHASE 2 (GGPS2);GERANYLGERANYL PYROPHOSPHATE SYNTHASE 5 (GGPS5)	pp7l9d-Col9d	8.85621e-06	-6.68957	down-regulated
AT2G19802	unknown protein; FUNCTIONS IN: molecular_function unknown; INVOLVED IN: biological_process unknown; LOCATED IN: endomembrane system	protein_coding	0	pp7l15d-Col15d	3.14029e-08	-6.68616	down-regulated
AT5G59310	Encodes a member of the lipid transfer protein family. Proteins of this family are generally small (~9 kD), basic, expressed abundantly and contain eight Cys residues. The proteins can bind fatty acids and acylCoA esters and can transfer several different phospholipids. They are localized to the cell wall. The mRNA is present in flowers and siliques, and is strongly up-regulated by abscisic acid.…	protein_coding	LIPID TRANSFER PROTEIN 4 (LTP4); (ATLTPI-11)	pp7l6d-pp7l0d	4.93815e-08	8.15395	up-regulated
AT1G70680	Caleosin-related family protein; CONTAINS InterPro DOMAIN/s: Caleosin related (InterPro:IPR007736); BEST Arabidopsis thaliana protein match is: Caleosin-related family protein (TAIR:AT1G70670.1)	protein_coding	0	pp7l15d-Col15d	5.35825e-10	-6.6599	down-regulated
AT1G04778	unknown protein; FUNCTIONS IN: molecular_function unknown; INVOLVED IN: biological_process unknown; LOCATED IN: cellular_component unknown	protein_coding	0	pp7l15d-Col15d	1.14447e-07	-6.6571	down-regulated
AT3G57690	Encodes a putative arabinogalactan-protein (AGP23).	protein_coding	ARABINOGALACTAN PROTEIN 23 (AGP23);ARABINOGALACTAN-PROTEIN 23 (ATAGP23)	pp7l9d-Col9d	2.18083e-05	-6.65633	down-regulated
AT2G27550	encodes a protein similar to TFL1. overexpression leads to similar phenotype as TFL1 overexpression. expressed specifically in the hypocotyl and null mutation does not result in phenotypes exhibited by TFL1 null mutations. It acts non-cell autonomously to inhibit floral initiation.	protein_coding	CENTRORADIALIS (ATC)	pp7l12d-Col12d	6.91882e-09	-6.65218	down-regulated
AT3G46230	member of the class I small heat-shock protein (sHSP) family, which accounts for the majority of sHSPs in maturing seeds	protein_coding	ARABIDOPSIS THALIANA HEAT SHOCK PROTEIN 17.4 (ATHSP17.4);HEAT SHOCK PROTEIN 17.4 (HSP17.4)	pp7l12d-Col12d	9.53591e-06	-6.64699	down-regulated
AT4G01710	belongs to the DIS(distorted) gene family. Encodes a actin polymerization factor. Involved in cell expansion of trichome.	protein_coding	(ARPC5);CROOKED (CRK)	pp7l0d-Col0d	3.04831e-06	-6.64688	down-regulated
AT3G01270	Pectate lyase family protein; FUNCTIONS IN: lyase activity, pectate lyase activity; INVOLVED IN: biological_process unknown; LOCATED IN: endomembrane system; EXPRESSED IN: 20 plant structures; EXPRESSED DURING: 14 growth stages; CONTAINS InterPro DOMAIN/s: Pectin lyase fold/virulence factor (InterPro:IPR011050), Pectate lyase, N-terminal (InterPro:IPR007524), AmbAllergen (InterPro:IPR018082), Pec…	protein_coding	0	pp7l9d-Col9d	3.26221e-05	-6.64438	down-regulated
AT2G22240	** Referred to as MIPS1 in Mitsuhashi et al 2008. Myo-inositol-1-phosphate synthase isoform 2. Expressed in leaf, root and silique. Immunolocalization experiments with an antibody recognizing MIPS1, MIPS2, and MIPS3 showed endosperm localization.	protein_coding	MYO-INOSITOL-1-PHOSTPATE SYNTHASE 2 (ATMIPS2);INOSITOL 3-PHOSPHATE SYNTHASE 2 (ATIPS2);MYO-INOSITOL-1-PHOSPHATE SYNTHASE 2 (MIPS2);MYO-INOSITOL-1-PHOSPHATE SYNTHASE 1 (ATMIPS1);MYO-INOSITOL-1-PHOSPHATE SYNTHASE 1 (MIPS1)	pp7l15d-Col15d	7.99862e-12	-6.62846	down-regulated
AT1G03890	RmlC-like cupins superfamily protein; FUNCTIONS IN: nutrient reservoir activity; INVOLVED IN: biological_process unknown; LOCATED IN: endomembrane system; EXPRESSED IN: leaf, seed; EXPRESSED DURING: seed development stages; CONTAINS InterPro DOMAIN/s: Cupin, RmlC-type (InterPro:IPR011051), Cupin 1 (InterPro:IPR006045), RmlC-like jelly roll fold (InterPro:IPR014710), 11-S seed storage protein, pla…	protein_coding	0	pp7l15d-Col15d	1.31103e-09	-6.62063	down-regulated
AT3G14520	Terpenoid cyclases/Protein prenyltransferases superfamily protein; FUNCTIONS IN: lyase activity, magnesium ion binding; INVOLVED IN: metabolic process; EXPRESSED IN: embryo, sepal, pedicel; EXPRESSED DURING: 4 anthesis, C globular stage; CONTAINS InterPro DOMAIN/s: Terpene synthase, metal-binding domain (InterPro:IPR005630), Terpenoid synthase (InterPro:IPR008949), Terpenoid cylases/protein preny…	protein_coding	0	pp7l12d-Col12d	2.12891e-09	-6.61821	down-regulated
AT1G22480	Cupredoxin superfamily protein; FUNCTIONS IN: electron carrier activity, copper ion binding; LOCATED IN: anchored to membrane; EXPRESSED IN: shoot apex, inflorescence meristem, embryo, flower, seed; EXPRESSED DURING: F mature embryo stage, petal differentiation and expansion stage, E expanded cotyledon stage, D bilateral stage; CONTAINS InterPro DOMAIN/s: Plastocyanin-like (InterPro:IPR003245), C…	protein_coding	0	pp7l9d-Col9d	3.45584e-07	-6.59528	down-regulated
AT5G07560	Lipid-binding oleosins, glycine-rich protein.	protein_coding	GLYCINE-RICH PROTEIN 20 (GRP20); (ATGRP20)	pp7l9d-Col9d	4.43683e-06	-6.58285	down-regulated
AT1G20730	Protein of unknown function (DUF833); CONTAINS InterPro DOMAIN/s: Protein of unknown function DUF833 (InterPro:IPR008551); BEST Arabidopsis thaliana protein match is: Protein of unknown function (DUF833) (TAIR:AT1G20740.1)	protein_coding	0	pp7l15d-Col15d	1.46159e-10	-6.57754	down-regulated
AT1G52690	Late embryogenesis abundant protein (LEA) family protein; BEST Arabidopsis thaliana protein match is: Late embryogenesis abundant protein (LEA) family protein (TAIR:AT3G15670.1)	protein_coding	LATE EMBRYOGENESIS ABUNDANT 7 (LEA7)	pp7l15d-pp7l0d	8.90644e-05	8.09825	up-regulated
AT3G49307	Expressed protein; FUNCTIONS IN: molecular_function unknown; INVOLVED IN: biological_process unknown; LOCATED IN: endomembrane system; BEST Arabidopsis thaliana protein match is: proline-rich family protein (TAIR:AT3G49300.1)	protein_coding	0	pp7l15d-Col15d	1.45447e-09	-6.56189	down-regulated
AT2G44470	beta glucosidase 29 (BGLU29); FUNCTIONS IN: cation binding, hydrolase activity, hydrolyzing O-glycosyl compounds, catalytic activity; INVOLVED IN: carbohydrate metabolic process; LOCATED IN: endomembrane system; CONTAINS InterPro DOMAIN/s: Glycoside hydrolase, family 1 (InterPro:IPR001360), Glycoside hydrolase, family 1, active site (InterPro:IPR018120), Glycoside hydrolase, catalytic core (Inter…	protein_coding	BETA GLUCOSIDASE 29 (BGLU29)	pp7l12d-Col12d	7.34405e-10	-6.54905	down-regulated
AT1G09380	nodulin MtN21-like transporter family protein	protein_coding	USUALLY MULTIPLE ACIDS MOVE IN AND OUT TRANSPORTERS 25 (UMAMIT25)	pp7l15d-Col15d	3.22767e-09	-6.51455	down-regulated
AT5G62080	Bifunctional inhibitor/lipid-transfer protein/seed storage 2S albumin superfamily protein; FUNCTIONS IN: lipid binding; INVOLVED IN: lipid transport; LOCATED IN: endomembrane system; EXPRESSED IN: 8 plant structures; EXPRESSED DURING: petal differentiation and expansion stage, E expanded cotyledon stage, D bilateral stage; CONTAINS InterPro DOMAIN/s: Bifunctional inhibitor/plant lipid transfer pr…	protein_coding	0	pp7l6d-Col6d	5.92593e-05	-6.50657	down-regulated
AT5G38180	Bifunctional inhibitor/lipid-transfer protein/seed storage 2S albumin superfamily protein; FUNCTIONS IN: lipid binding; INVOLVED IN: lipid transport; LOCATED IN: endomembrane system; CONTAINS InterPro DOMAIN/s: Bifunctional inhibitor/plant lipid transfer protein/seed storage (InterPro:IPR016140), Plant lipid transfer protein/seed storage/trypsin-alpha amylase inhibitor (InterPro:IPR003612), Plant…	protein_coding	0	pp7l15d-Col15d	7.05929e-09	-6.50608	down-regulated
AT5G22430	Pollen Ole e 1 allergen and extensin family protein; CONTAINS InterPro DOMAIN/s: Pollen Ole e 1 allergen/extensin (InterPro:IPR006041); BEST Arabidopsis thaliana protein match is: Pollen Ole e 1 allergen and extensin family protein (TAIR:AT2G27385.3)	protein_coding	0	pp7l0d-Col0d	0.00261178	-6.4975	down-regulated
AT1G58430	Encodes an anther-specific proline-rich protein.	protein_coding	(RXF26)	pp7l6d-Col6d	1.94464e-08	-6.47894	down-regulated
AT3G48231	Encodes a member of a family of small,secreted, cysteine rich protein with sequence similarity to the PCP (pollen coat protein) gene family.	protein_coding	LOW-MOLECULAR-WEIGHT CYSTEINE-RICH 48 (LCR48)	pp7l12d-Col12d	1.75006e-08	-6.4689	down-regulated
AT5G13170	Encodes a member of the SWEET sucrose efflux transporter family proteins.	protein_coding	SENESCENCE-ASSOCIATED GENE 29 (SAG29); (SWEET15); (AtSWEET15)	pp7l15d-Col15d	1.617e-12	-6.44799	down-regulated
AT3G01570	Oleosin family protein; FUNCTIONS IN: molecular_function unknown; INVOLVED IN: lipid storage; LOCATED IN: monolayer-surrounded lipid storage body, integral to membrane, membrane; CONTAINS InterPro DOMAIN/s: Oleosin (InterPro:IPR000136); BEST Arabidopsis thaliana protein match is: oleosin 2 (TAIR:AT5G40420.1)	protein_coding	0	pp7l15d-Col15d	1.24491e-11	-6.44668	down-regulated
AT1G28430	member of CYP705A	protein_coding	CYTOCHROME P450, FAMILY 705, SUBFAMILY A, POLYPEPTIDE 24 (CYP705A24)	pp7l9d-Col9d	3.71209e-07	-6.43672	down-regulated
AT1G20730	Protein of unknown function (DUF833); CONTAINS InterPro DOMAIN/s: Protein of unknown function DUF833 (InterPro:IPR008551); BEST Arabidopsis thaliana protein match is: Protein of unknown function (DUF833) (TAIR:AT1G20740.1)	protein_coding	0	pp7l12d-Col12d	1.96548e-10	-6.42257	down-regulated
AT2G42830	AGAMOUS [AG]-like MADS box protein (AGL5) involved in fruit development (valve margin and dehiscence zone differentiation). A putative direct target of AG. SHP2 has been shown to be a downstream gene of the complex formed by AG and SEP proteins (SEP4 alone does not form a functional complex with AG).	protein_coding	SHATTERPROOF 2 (SHP2);AGAMOUS-LIKE 5 (AGL5)	pp7l12d-Col12d	3.41567e-09	-6.41817	down-regulated
AT2G34870	maternal effect embryo arrest 26 (MEE26); FUNCTIONS IN: molecular_function unknown; INVOLVED IN: embryo development ending in seed dormancy; LOCATED IN: endomembrane system; EXPRESSED IN: 10 plant structures; EXPRESSED DURING: 4 anthesis, C globular stage, petal differentiation and expansion stage; BEST Arabidopsis thaliana protein match is: Glycine-rich protein family (TAIR:AT3G02670.1)	protein_coding	MATERNAL EFFECT EMBRYO ARREST 26 (MEE26)	pp7l12d-Col12d	3.24827e-06	-6.41016	down-regulated
AT2G38900	Predicted to encode a PR (pathogenesis-related) peptide that belongs to the PR-6 proteinase inhibitor family. Six putative PR-6-type protein encoding genes are found in Arabidopsis: At2g38900, At2g38870, At5g43570, At5g43580, At3g50020 and At3g46860.	protein_coding	0	pp7l15d-Col15d	5.71117e-08	-6.40917	down-regulated
AT5G47350	alpha/beta-Hydrolases superfamily protein; FUNCTIONS IN: palmitoyl-(protein) hydrolase activity; INVOLVED IN: protein modification process; LOCATED IN: endomembrane system; EXPRESSED IN: 11 plant structures; EXPRESSED DURING: 6 growth stages; CONTAINS InterPro DOMAIN/s: Palmitoyl protein thioesterase (InterPro:IPR002472); BEST Arabidopsis thaliana protein match is: alpha/beta-Hydrolases superfami…	protein_coding	0	pp7l9d-Col9d	8.371e-08	-6.40716	down-regulated
AT1G02790	encodes a exopolygalacturonase.	protein_coding	POLYGALACTURONASE 4 (PGA4)	pp7l6d-Col6d	0.00108763	-6.39843	down-regulated
AT1G75940	encodes a protein similar to the BGL4 beta-glucosidase from Brassica napus. The ATA27 protein is predicted to have an ER retention signal and an acidic isoelectric point, suggesting that it may be localized to the ER lumen.	protein_coding	(ATA27);BETA GLUCOSIDASE 20 (BGLU20)	pp7l9d-Col9d	0.000534845	-6.39799	down-regulated
AT1G09540	Encodes putative transcription factor. Mutants lack of mucilage extrusion from the seeds during imbibition. Reduced quantities of mucilage are deposited during the development of the seed coat epidermis in myb61 mutants. Expressed in guard cells,loss of function mutations show an increase in stomatal pore opening suggesting a role in ABA independent regulation of stomatal pore size.	protein_coding	MYB DOMAIN PROTEIN 61 (MYB61);ARABIDOPSIS THALIANA MYB DOMAIN PROTEIN 61 (ATMYB61)	pp7l9d-Col9d	4.62773e-05	-6.39637	down-regulated
AT3G46230	member of the class I small heat-shock protein (sHSP) family, which accounts for the majority of sHSPs in maturing seeds	protein_coding	ARABIDOPSIS THALIANA HEAT SHOCK PROTEIN 17.4 (ATHSP17.4);HEAT SHOCK PROTEIN 17.4 (HSP17.4)	pp7l15d-Col15d	3.60546e-06	-6.39204	down-regulated
AT4G21630	Subtilase family protein; FUNCTIONS IN: identical protein binding, serine-type endopeptidase activity; INVOLVED IN: proteolysis, negative regulation of catalytic activity; LOCATED IN: plant-type cell wall; EXPRESSED IN: 8 plant structures; EXPRESSED DURING: 4 anthesis, C globular stage, petal differentiation and expansion stage; CONTAINS InterPro DOMAIN/s: Proteinase inhibitor, propeptide (InterP…	protein_coding	0	pp7l9d-Col9d	8.66056e-07	-6.3915	down-regulated
AT2G24450	FASCICLIN-like arabinogalactan protein 3 precursor (FLA3); FUNCTIONS IN: molecular_function unknown; INVOLVED IN: N-terminal protein myristoylation; LOCATED IN: anchored to membrane; EXPRESSED IN: 9 plant structures; EXPRESSED DURING: L mature pollen stage, M germinated pollen stage, 4 anthesis, C globular stage, petal differentiation and expansion stage; CONTAINS InterPro DOMAIN/s: FAS1 domain (…	protein_coding	FASCICLIN-LIKE ARABINOGALACTAN PROTEIN 3 PRECURSOR (FLA3)	pp7l9d-Col9d	2.35428e-07	-6.38414	down-regulated
AT2G32370	Encodes a homeobox-leucine zipper family protein belonging to the HD-ZIP IV family. Together with ATML1 and PDF2, it is involved in cotyledon development.	protein_coding	HOMEODOMAIN GLABROUS 3 (HDG3)	pp7l15d-Col15d	1.70914e-08	-6.37435	down-regulated
AT1G75910	member of Lipase proteins	protein_coding	EXTRACELLULAR LIPASE 4 (EXL4)	pp7l9d-Col9d	0.000389373	-6.37127	down-regulated
AT3G28917	mini zinc finger 2 (MIF2); CONTAINS InterPro DOMAIN/s: ZF-HD homeobox protein, Cys/His-rich dimerisation domain (InterPro:IPR006456); BEST Arabidopsis thaliana protein match is: mini zinc finger (TAIR:AT1G18835.1)	protein_coding	MINI ZINC FINGER 2 (MIF2)	pp7l6d-Col6d	0.00237553	-6.36599	down-regulated
AT5G19470	nudix hydrolase homolog 24 (NUDT24); FUNCTIONS IN: hydrolase activity; INVOLVED IN: biological_process unknown; LOCATED IN: chloroplast; EXPRESSED IN: vascular tissue, male gametophyte; EXPRESSED DURING: L mature pollen stage; CONTAINS InterPro DOMAIN/s: NUDIX hydrolase domain-like (InterPro:IPR015797), NUDIX hydrolase domain (InterPro:IPR000086); BEST Arabidopsis thaliana protein match is: nudix…	protein_coding	NUDIX HYDROLASE HOMOLOG 24 (atnudt24);NUDIX HYDROLASE HOMOLOG 24 (NUDT24);NUDIX HYDROLASE HOMOLOG 24 (NUDX24)	pp7l9d-pp7l0d	1.93516e-08	8.02479	up-regulated
AT3G17060	Pectin lyase-like superfamily protein; FUNCTIONS IN: pectinesterase activity; INVOLVED IN: cell wall modification; LOCATED IN: endomembrane system, cell wall, plant-type cell wall; EXPRESSED IN: 9 plant structures; EXPRESSED DURING: L mature pollen stage, M germinated pollen stage, 4 anthesis, C globular stage, petal differentiation and expansion stage; CONTAINS InterPro DOMAIN/s: Pectinesterase,…	protein_coding	0	pp7l9d-Col9d	6.15618e-07	-6.35847	down-regulated
AT4G35010	putative beta-galactosidase (BGAL11 gene)	protein_coding	BETA-GALACTOSIDASE 11 (BGAL11)	pp7l9d-Col9d	4.89017e-05	-6.35742	down-regulated
AT5G50790	Encodes a member of the SWEET sucrose efflux transporter family proteins.	protein_coding	(AtSWEET10); (SWEET10)	pp7l6d-Col6d	1.05758e-05	-6.35523	down-regulated
AT4G11630	Ribosomal protein L19 family protein; FUNCTIONS IN: structural constituent of ribosome; INVOLVED IN: translation, ribosome biogenesis; LOCATED IN: ribosome, intracellular; CONTAINS InterPro DOMAIN/s: Ribosomal protein L19 (InterPro:IPR001857); BEST Arabidopsis thaliana protein match is: Ribosomal protein L19 family protein (TAIR:AT5G11750.1)	protein_coding	0	pp7l9d-Col9d	1.78936e-06	-6.34259	down-regulated
AT1G62220	unknown protein; FUNCTIONS IN: molecular_function unknown; INVOLVED IN: biological_process unknown; LOCATED IN: endomembrane system; BEST Arabidopsis thaliana protein match is: unknown protein (TAIR:AT1G62000.1)	protein_coding	0	pp7l15d-Col15d	2.12782e-07	-6.33813	down-regulated
AT5G40440	Encodes a mitogen-activated protein kinase kinase. Activates MPK8.	protein_coding	MITOGEN-ACTIVATED PROTEIN KINASE KINASE 3 (ATMKK3);MITOGEN-ACTIVATED PROTEIN KINASE KINASE 3 (MKK3)	pp7l9d-Col9d	5.10132e-08	-6.33702	down-regulated
AT4G01710	belongs to the DIS(distorted) gene family. Encodes a actin polymerization factor. Involved in cell expansion of trichome.	protein_coding	(ARPC5);CROOKED (CRK)	pp7l15d-Col15d	8.89982e-09	-6.33394	down-regulated
AT1G67290	glyoxal oxidase-related protein; FUNCTIONS IN: molecular_function unknown; INVOLVED IN: biological_process unknown; LOCATED IN: endomembrane system; EXPRESSED IN: 10 plant structures; EXPRESSED DURING: L mature pollen stage, M germinated pollen stage, 4 anthesis, C globular stage, petal differentiation and expansion stage; CONTAINS InterPro DOMAIN/s: Galactose oxidase/kelch, beta-propeller (Inter…	protein_coding	GLYOXAL OXIDASE 1 (GLOX1)	pp7l9d-Col9d	2.21389e-06	-6.32957	down-regulated
AT4G26420	A member of the Arabidopsis SABATH methyltransferase gene family. Encodes GAMT1, a methyltransferase that uses S-adenosine-L-methionine (SAM) as a methyl donor to methylate the carboxyl group of GAs, resulting in the methyl esters of GAs (MeGAs). Expressed most highly in the siliques during seed development.	protein_coding	GIBBERELLIN METHYLTRANSFERASE 1 (GAMT1); (ATGAMT1)	pp7l12d-Col12d	2.26745e-06	-6.31968	down-regulated
AT2G20870	cell wall protein precursor, putative; FUNCTIONS IN: molecular_function unknown; INVOLVED IN: biological_process unknown; LOCATED IN: endomembrane system; EXPRESSED IN: 16 plant structures; EXPRESSED DURING: 7 growth stages; BEST Arabidopsis thaliana protein match is: hydroxyproline-rich glycoprotein family protein (TAIR:AT4G28160.1)	protein_coding	0	pp7l6d-Col6d	0.000110267	-6.31035	down-regulated
AT2G43050	ATPMEPCRD; FUNCTIONS IN: enzyme inhibitor activity, pectinesterase activity; INVOLVED IN: cell wall modification; LOCATED IN: cell wall, plant-type cell wall; EXPRESSED IN: 9 plant structures; EXPRESSED DURING: 4 anthesis, petal differentiation and expansion stage; CONTAINS InterPro DOMAIN/s: Pectinesterase, active site (InterPro:IPR018040), Pectin lyase fold/virulence factor (InterPro:IPR011050)…	protein_coding	(ATPMEPCRD)	pp7l15d-Col15d	3.36137e-06	-6.30584	down-regulated
AT4G09600	One of GASA gene family which is related to a GA-stimulated transcript (GAST) from tomato.	protein_coding	GAST1 PROTEIN HOMOLOG 3 (GASA3)	pp7l15d-Col15d	1.14063e-11	-6.30143	down-regulated
AT1G28270	Member of a diversely expressed predicted peptide family showing sequence similarity to tobacco Rapid Alkalinization Factor (RALF), and is believed to play an essential role in the physiology of Arabidopsis. Consists of a single exon and is characterized by a conserved C-terminal motif and N-terminal signal peptide.	protein_coding	RALF-LIKE 4 (RALFL4); (ATRALF4)	pp7l9d-Col9d	6.15618e-07	-6.29515	down-regulated
AT5G51680	hydroxyproline-rich glycoprotein family protein	protein_coding	0	pp7l12d-Col12d	1.0246e-08	-6.28661	down-regulated
AT5G48140	Pectin lyase-like superfamily protein; FUNCTIONS IN: polygalacturonase activity; INVOLVED IN: carbohydrate metabolic process; LOCATED IN: endomembrane system; EXPRESSED IN: 12 plant structures; EXPRESSED DURING: 6 growth stages; CONTAINS InterPro DOMAIN/s: Pectin lyase fold/virulence factor (InterPro:IPR011050), Pectin lyase fold (InterPro:IPR012334), Glycoside hydrolase, family 28 (InterPro:IPR0…	protein_coding	0	pp7l9d-Col9d	2.46596e-05	-6.28121	down-regulated
AT1G55560	SKU5 similar 14 (sks14); FUNCTIONS IN: oxidoreductase activity, copper ion binding; INVOLVED IN: oxidation reduction; LOCATED IN: endomembrane system; EXPRESSED IN: 9 plant structures; EXPRESSED DURING: L mature pollen stage, M germinated pollen stage, 4 anthesis, C globular stage, petal differentiation and expansion stage; CONTAINS InterPro DOMAIN/s: Multicopper oxidase, type 3 (InterPro:IPR0117…	protein_coding	SKU5 SIMILAR 14 (sks14)	pp7l9d-Col9d	4.56778e-06	-6.28056	down-regulated
AT5G07530	encodes a glycine-rich protein that has oleosin domain and is expressed specifically during flower stages 10 to 12. Protein is found on mature pollen coat.	protein_coding	GLYCINE RICH PROTEIN 17 (GRP17);ARABIDOPSIS THALIANA GLYCINE RICH PROTEIN 17 (ATGRP17);ARABIDOPSIS THALIANA GLYCINE RICH PROTEIN 7 (ATGRP-7)	pp7l9d-Col9d	1.03941e-06	-6.27999	down-regulated
AT3G15670	Late embryogenesis abundant protein (LEA) family protein; FUNCTIONS IN: molecular_function unknown; INVOLVED IN: embryo development ending in seed dormancy; LOCATED IN: nucleus; EXPRESSED DURING: dry seed stage; BEST Arabidopsis thaliana protein match is: Late embryogenesis abundant protein (LEA) family protein (TAIR:AT1G52690.2)	protein_coding	LATE EMBRYOGENESIS ACCUMULATING 76 (LEA76)	pp7l6d-pp7l0d	9.33603e-08	7.95713	up-regulated
AT1G71250	GDSL-motif esterase/acyltransferase/lipase. Enzyme group with broad substrate specificity that may catalyze acyltransfer or hydrolase reactions with lipid and non-lipid substrates.	protein_coding	0	pp7l15d-Col15d	1.05028e-09	-6.27795	down-regulated
AT3G14040	Pectin lyase-like superfamily protein; FUNCTIONS IN: polygalacturonase activity; INVOLVED IN: carbohydrate metabolic process; LOCATED IN: endomembrane system; EXPRESSED IN: male gametophyte; CONTAINS InterPro DOMAIN/s: Pectin lyase fold/virulence factor (InterPro:IPR011050), Pectin lyase fold (InterPro:IPR012334), Glycoside hydrolase, family 28 (InterPro:IPR000743), Parallel beta-helix repeat (In…	protein_coding	0	pp7l6d-Col6d	0.00221963	-6.27242	down-regulated
AT5G40440	Encodes a mitogen-activated protein kinase kinase. Activates MPK8.	protein_coding	MITOGEN-ACTIVATED PROTEIN KINASE KINASE 3 (ATMKK3);MITOGEN-ACTIVATED PROTEIN KINASE KINASE 3 (MKK3)	pp7l12d-Col12d	1.47408e-09	-6.25581	down-regulated
AT1G18830	Transducin/WD40 repeat-like superfamily protein; FUNCTIONS IN: nucleotide binding; LOCATED IN: endomembrane system; CONTAINS InterPro DOMAIN/s: WD40 repeat 2 (InterPro:IPR019782), WD40 repeat, conserved site (InterPro:IPR019775), WD40 repeat (InterPro:IPR001680), WD40 repeat-like-containing domain (InterPro:IPR011046), WD40-repeat-containing domain (InterPro:IPR017986), WD40/YVTN repeat-like-cont…	protein_coding	(SEC31A)	pp7l15d-Col15d	4.11388e-08	-6.24608	down-regulated
AT1G77525	unknown protein; FUNCTIONS IN: molecular_function unknown; INVOLVED IN: biological_process unknown; LOCATED IN: endomembrane system	protein_coding	0	pp7l12d-Col12d	2.42782e-09	-6.24253	down-regulated
AT1G53520	Encodes a plastid stroma localized fatty acid binding protein involved in fatty acid metabolism.	protein_coding	FATTY-ACID-BINDING PROTEIN 3 (FAP3); (ATFAP3)	pp7l15d-Col15d	1.60878e-08	-6.24046	down-regulated
AT5G45890	Senescence-associated gene 12 (SAG12) encoding a cysteine protease influenced by cytokinin, auxin, and sugars.Localized to special vacuole found during senescence called senescence associated vacuoles which are different from central vacuole in the tonoplast composition and pH.	protein_coding	SENESCENCE-ASSOCIATED GENE 12 (SAG12); (ATSAG12)	pp7l6d-pp7l0d	9.08332e-05	7.91305	up-regulated
AT4G24090	unknown protein; FUNCTIONS IN: molecular_function unknown; INVOLVED IN: biological_process unknown; LOCATED IN: chloroplast; EXPRESSED IN: 23 plant structures; EXPRESSED DURING: 13 growth stages	protein_coding	0	pp7l9d-Col9d	2.7453e-07	-6.22559	down-regulated
AT3G28830	Protein of unknown function (DUF1216); INVOLVED IN: biological_process unknown; LOCATED IN: endomembrane system; EXPRESSED IN: 9 plant structures; EXPRESSED DURING: L mature pollen stage, M germinated pollen stage, 4 anthesis, C globular stage, petal differentiation and expansion stage; CONTAINS InterPro DOMAIN/s: Protein of unknown function DUF1216 (InterPro:IPR009605); BEST Arabidopsis thaliana…	protein_coding	0	pp7l9d-Col9d	8.70103e-05	-6.22236	down-regulated
AT1G14518	Unknown gene	other_rna	0	pp7l15d-Col15d	1.00476e-08	-6.2157	down-regulated
AT4G15750	Plant invertase/pectin methylesterase inhibitor superfamily protein; FUNCTIONS IN: enzyme inhibitor activity, pectinesterase inhibitor activity, pectinesterase activity; INVOLVED IN: biological_process unknown; LOCATED IN: endomembrane system; EXPRESSED IN: embryo, sperm cell, sepal, male gametophyte, pedicel; EXPRESSED DURING: L mature pollen stage, 4 anthesis, C globular stage; CONTAINS InterPr…	protein_coding	0	pp7l9d-Col9d	9.51198e-06	-6.21172	down-regulated
AT5G49180	Encodes a putative pectin methylesterase. The gene is preferentially expressed in floral buds and more specifically in mucilage secretory cells of seeds. Mutants have smaller mucilage cells and abnormal mucilage profiles.	protein_coding	PECTIN METHYLESTERASE 58 (PME58)	pp7l9d-Col9d	7.30469e-05	-6.21099	down-regulated
AT5G22470	NAD+ ADP-ribosyltransferases;NAD+ ADP-ribosyltransferases; FUNCTIONS IN: NAD+ ADP-ribosyltransferase activity; INVOLVED IN: protein amino acid ADP-ribosylation; LOCATED IN: intracellular, nucleus; CONTAINS InterPro DOMAIN/s: WGR (InterPro:IPR008893), Poly(ADP-ribose) polymerase, regulatory domain (InterPro:IPR004102), PADR1 (InterPro:IPR012982), Poly(ADP-ribose) polymerase, catalytic domain (Inte…	protein_coding	POLY(ADP-RIBOSE) POLYMERASE 3 (PARP3); (ATPARP3)	pp7l12d-Col12d	8.70875e-09	-6.20972	down-regulated
AT5G38760	Late embryogenesis abundant protein (LEA) family protein; BEST Arabidopsis thaliana protein match is: Late embryogenesis abundant protein (LEA) family protein (TAIR:AT5G53820.1)	protein_coding	0	pp7l9d-Col9d	2.30634e-05	-6.19828	down-regulated
AT5G45890	Senescence-associated gene 12 (SAG12) encoding a cysteine protease influenced by cytokinin, auxin, and sugars.Localized to special vacuole found during senescence called senescence associated vacuoles which are different from central vacuole in the tonoplast composition and pH.	protein_coding	SENESCENCE-ASSOCIATED GENE 12 (SAG12); (ATSAG12)	pp7l12d-pp7l0d	5.58927e-05	7.88256	up-regulated
AT2G47770	Encodes a membrane-bound protein designated AtTSPO (Arabidopsis thaliana TSPO-related). AtTSPO is related to the bacterial outer membrane tryptophan-rich sensory protein (TspO) and the mammalian mitochondrial 18 kDa Translocator Protein (18 kDa TSPO), members of the TspO/MBR domain-containing membrane proteins. Mainly detected in dry seeds, but can be induced in vegetative tissues by osmotic or s…	protein_coding	TSPO(OUTER MEMBRANE TRYPTOPHAN-RICH SENSORY PROTEIN)-RELATED (ATTSPO);TSPO(OUTER MEMBRANE TRYPTOPHAN-RICH SENSORY PROTEIN)-RELATED (TSPO)	pp7l15d-pp7l0d	1.45938e-05	7.81914	up-regulated
AT4G20530	Protein with domains of unknown function (DUF26 and DUF1204); FUNCTIONS IN: molecular_function unknown; INVOLVED IN: biological_process unknown; LOCATED IN: endomembrane system; EXPRESSED IN: male gametophyte, pollen tube; EXPRESSED DURING: L mature pollen stage, M germinated pollen stage; CONTAINS InterPro DOMAIN/s: Protein of unknown function DUF26 (InterPro:IPR002902), Protein of unknown funct…	protein_coding	0	pp7l9d-Col9d	1.55027e-05	-6.18293	down-regulated
AT1G24520	Male fertility gene acting on tapetum and microspore	protein_coding	HOMOLOG OF BRASSICA CAMPESTRIS POLLEN PROTEIN 1 (BCP1)	pp7l9d-Col9d	8.12077e-07	-6.17868	down-regulated
AT1G61720	Negative regulator of flavonoid biosynthesis, mutants accumulate flavonoid pigments in their seed coat, putative oxidoreductase. It is thought that a ternary complex composed of TT2, TT8 and TTG1 is necessary for correct expression of BAN in seed endothelium.	protein_coding	BANYULS (BAN)	pp7l15d-Col15d	1.28787e-08	-6.17232	down-regulated
AT3G11480	The gene encodes a SABATH methyltransferase that methylates both salicylic acid and benzoic acid. It is highly expressed in flowers, induced by biotic and abiotic stress and thought to be involved in direct defense mechanism.	protein_coding	(BSMT1); (ATBSMT1)	pp7l12d-Col12d	4.84125e-05	-6.16614	down-regulated
AT4G32170	member of CYP96A	protein_coding	CYTOCHROME P450, FAMILY 96, SUBFAMILY A, POLYPEPTIDE 2 (CYP96A2)	pp7l12d-Col12d	1.2533e-07	-6.16426	down-regulated
AT3G48231	Encodes a member of a family of small,secreted, cysteine rich protein with sequence similarity to the PCP (pollen coat protein) gene family.	protein_coding	LOW-MOLECULAR-WEIGHT CYSTEINE-RICH 48 (LCR48)	pp7l15d-Col15d	6.33077e-08	-6.16078	down-regulated
AT3G50990	Encodes a class III peroxidase family protein that functions as a mucilage extrusion factor. Its polarized and developmental stage-dependent secretion plays a role in cell wall modification of the cells in the second layer of the outer integument.	protein_coding	PEROXIDASE 36 (PER36);PEROXIDASE 36 (PRX36)	pp7l15d-Col15d	7.3559e-06	-6.15995	down-regulated
AT4G28395	related to lipid transfer proteins	protein_coding	ARABIDOPSIS THALIANA ANTHER 7 (ATA7);ANTHER 7 (A7)	pp7l6d-Col6d	0.000762297	-6.15766	down-regulated
AT3G25170	Member of a diversely expressed predicted peptide family showing sequence similarity to tobacco Rapid Alkalinization Factor (RALF), and is believed to play an essential role in the physiology of Arabidopsis. Consists of a single exon and is characterized by a conserved C-terminal motif and N-terminal signal peptide.	protein_coding	RALF-LIKE 26 (RALFL26)	pp7l12d-Col12d	8.41881e-09	-6.15495	down-regulated
AT4G11630	Ribosomal protein L19 family protein; FUNCTIONS IN: structural constituent of ribosome; INVOLVED IN: translation, ribosome biogenesis; LOCATED IN: ribosome, intracellular; CONTAINS InterPro DOMAIN/s: Ribosomal protein L19 (InterPro:IPR001857); BEST Arabidopsis thaliana protein match is: Ribosomal protein L19 family protein (TAIR:AT5G11750.1)	protein_coding	0	pp7l12d-Col12d	1.66013e-07	-6.15199	down-regulated
AT5G47350	alpha/beta-Hydrolases superfamily protein; FUNCTIONS IN: palmitoyl-(protein) hydrolase activity; INVOLVED IN: protein modification process; LOCATED IN: endomembrane system; EXPRESSED IN: 11 plant structures; EXPRESSED DURING: 6 growth stages; CONTAINS InterPro DOMAIN/s: Palmitoyl protein thioesterase (InterPro:IPR002472); BEST Arabidopsis thaliana protein match is: alpha/beta-Hydrolases superfami…	protein_coding	0	pp7l15d-Col15d	3.57508e-08	-6.14718	down-regulated
AT5G60490	Encodes a member of fasciclin-like arabinogalactan proteins (FLAs) containing a cell adhesion fasciclin (FAS) domain. Mutations result in altered stem biomechanics with reduced tensile strength and reduced tensile modulus of elasticity, as well as altered cell wall architecture and composition, with increased cellulose microfibril angle, reduced arabinose, galactose and cellulose content.	protein_coding	FASCICLIN-LIKE ARABINOGALACTAN-PROTEIN 12 (FLA12); (ATFLA12)	pp7l9d-Col9d	7.26334e-09	-6.13799	down-regulated
AT5G59845	Gibberellin-regulated family protein; FUNCTIONS IN: molecular_function unknown; INVOLVED IN: response to gibberellin stimulus; LOCATED IN: endomembrane system; EXPRESSED IN: 22 plant structures; EXPRESSED DURING: 13 growth stages; CONTAINS InterPro DOMAIN/s: Gibberellin regulated protein (InterPro:IPR003854); BEST Arabidopsis thaliana protein match is: Gibberellin-regulated family protein (TAIR:A…	protein_coding	0	pp7l15d-Col15d	8.25438e-08	-6.13746	down-regulated
AT3G21570	unknown protein	protein_coding	0	pp7l15d-Col15d	2.52724e-06	-6.13576	down-regulated
AT1G68875	unknown protein; FUNCTIONS IN: molecular_function unknown; INVOLVED IN: biological_process unknown; LOCATED IN: endomembrane system; EXPRESSED IN: petal, leaf whorl, sepal, flower, stamen; EXPRESSED DURING: 4 anthesis, petal differentiation and expansion stage	protein_coding	0	pp7l9d-Col9d	0.000436209	-6.11963	down-regulated
AT5G06760	Encodes LEA4-5, a member of the Late Embryogenesis Abundant (LEA) proteins which typically accumulate in response to low water availability conditions imposed during development or by the environment. Most of the diverse set of LEA proteins can be grouped according to properties such as high hydrophilicity and high content of glycine or other small amino acids in what has been termed hydrophilins…	protein_coding	LATE EMBRYOGENESIS ABUNDANT 4-5 (AtLEA4-5);LATE EMBRYOGENESIS ABUNDANT 4-5 (LEA4-5)	pp7l6d-pp7l0d	2.02229e-05	7.76316	up-regulated
AT3G20520	Encodes a member of the glycerophosphodiester phosphodiesterase like (GDPD-like) family.	protein_coding	SHV3-LIKE 3 (SVL3);GLYCEROPHOSPHODIESTER PHOSPHODIESTERASE (GDPD) LIKE 5 (GDPDL5)	pp7l9d-Col9d	8.29485e-07	-6.10663	down-regulated
AT2G41230	Encodes an ER-localized plant hormone-responsive gene and appears to act redundantly with ARGOS and ARL during organ growth. Over-expression modifies plant sensitivity to ethylene, leading to improved drought tolerance.	protein_coding	ARGOS-LIKE2 (ARL2);ORGAN SIZE RELATED 1 (OSR1)	pp7l15d-Col15d	1.92673e-08	-6.10296	down-regulated
AT3G07850	Pectin lyase-like superfamily protein; FUNCTIONS IN: polygalacturonase activity; INVOLVED IN: carbohydrate metabolic process; LOCATED IN: endomembrane system; EXPRESSED IN: male gametophyte, pollen tube; EXPRESSED DURING: L mature pollen stage, M germinated pollen stage; CONTAINS InterPro DOMAIN/s: Pectin lyase fold/virulence factor (InterPro:IPR011050), Pectin lyase fold (InterPro:IPR012334), Gl…	protein_coding	0	pp7l6d-Col6d	0.000522151	-6.1028	down-regulated
AT5G06760	Encodes LEA4-5, a member of the Late Embryogenesis Abundant (LEA) proteins which typically accumulate in response to low water availability conditions imposed during development or by the environment. Most of the diverse set of LEA proteins can be grouped according to properties such as high hydrophilicity and high content of glycine or other small amino acids in what has been termed hydrophilins…	protein_coding	LATE EMBRYOGENESIS ABUNDANT 4-5 (AtLEA4-5);LATE EMBRYOGENESIS ABUNDANT 4-5 (LEA4-5)	pp7l12d-pp7l0d	1.26015e-05	7.68739	up-regulated
AT5G51105	FUNCTIONS IN: molecular_function unknown; INVOLVED IN: biological_process unknown; LOCATED IN: endomembrane system; CONTAINS InterPro DOMAIN/s: Protein of unknown function DUF1278 (InterPro:IPR010701); BEST Arabidopsis thaliana protein match is: ECA1 gametogenesis related family protein (TAIR:AT4G09545.1)	protein_coding	0	pp7l12d-Col12d	5.21581e-07	-6.09966	down-regulated
AT5G26120	alpha-L-arabinofuranosidase 2 (ASD2); FUNCTIONS IN: hydrolase activity, acting on glycosyl bonds, alpha-N-arabinofuranosidase activity; INVOLVED IN: L-arabinose metabolic process; LOCATED IN: endomembrane system; EXPRESSED IN: sepal, carpel; EXPRESSED DURING: 4 anthesis; CONTAINS InterPro DOMAIN/s: Alpha-L-arabinofuranosidase, C-terminal (InterPro:IPR010720), Glycoside hydrolase, catalytic core (…	protein_coding	ARABIDOPSIS THALIANA ALPHA-L-ARABINOFURANOSIDASE 2 (ATASD2);ALPHA-L-ARABINOFURANOSIDASE 2 (ASD2)	pp7l12d-Col12d	1.08071e-07	-6.09853	down-regulated
AT3G43860	glycosyl hydrolase 9A4 (GH9A4); FUNCTIONS IN: hydrolase activity, hydrolyzing O-glycosyl compounds, catalytic activity; INVOLVED IN: carbohydrate metabolic process; LOCATED IN: endomembrane system; EXPRESSED IN: 9 plant structures; EXPRESSED DURING: L mature pollen stage, M germinated pollen stage, 4 anthesis, C globular stage, petal differentiation and expansion stage; CONTAINS InterPro DOMAIN/s…	protein_coding	GLYCOSYL HYDROLASE 9A4 (GH9A4);GLYCOSYL HYDROLASE 9A4 (AtGH9A4)	pp7l9d-Col9d	1.15394e-06	-6.08925	down-regulated
AT4G24090	unknown protein; FUNCTIONS IN: molecular_function unknown; INVOLVED IN: biological_process unknown; LOCATED IN: chloroplast; EXPRESSED IN: 23 plant structures; EXPRESSED DURING: 13 growth stages	protein_coding	0	pp7l12d-Col12d	3.61142e-07	-6.08372	down-regulated
AT3G01230	unknown protein; FUNCTIONS IN: molecular_function unknown; INVOLVED IN: biological_process unknown; LOCATED IN: endomembrane system; BEST Arabidopsis thaliana protein match is: unknown protein (TAIR:AT3G01240.1)	protein_coding	0	pp7l9d-Col9d	8.30577e-06	-6.08079	down-regulated
AT4G09600	One of GASA gene family which is related to a GA-stimulated transcript (GAST) from tomato.	protein_coding	GAST1 PROTEIN HOMOLOG 3 (GASA3)	pp7l12d-Col12d	1.15155e-09	-6.07953	down-regulated
AT1G53540	HSP20-like chaperones superfamily protein; CONTAINS InterPro DOMAIN/s: Heat shock protein Hsp20 (InterPro:IPR002068), HSP20-like chaperone (InterPro:IPR008978); BEST Arabidopsis thaliana protein match is: heat shock protein 17.4 (TAIR:AT3G46230.1)	protein_coding	0	pp7l15d-Col15d	1.53312e-08	-6.07516	down-regulated
AT5G04010	F-box family protein; CONTAINS InterPro DOMAIN/s: F-box domain, Skp2-like (InterPro:IPR022364); BEST Arabidopsis thaliana protein match is: unknown protein (TAIR:AT5G03920.1)	protein_coding	0	pp7l15d-Col15d	2.86229e-09	-6.07227	down-regulated
AT3G51325	RING/U-box superfamily protein; FUNCTIONS IN: zinc ion binding, nucleic acid binding; INVOLVED IN: biological_process unknown; LOCATED IN: cellular_component unknown; CONTAINS InterPro DOMAIN/s: Zinc finger, RING-type (InterPro:IPR001841), Zinc finger, C3HC4 RING-type (InterPro:IPR018957); BEST Arabidopsis thaliana protein match is: RING/U-box superfamily protein (TAIR:AT5G45290.2)	protein_coding	0	pp7l9d-Col9d	1.54634e-06	-6.05862	down-regulated
AT2G36020	HVA22-like protein J (HVA22J); FUNCTIONS IN: molecular_function unknown; INVOLVED IN: biological_process unknown; LOCATED IN: endomembrane system; EXPRESSED IN: 10 plant structures; EXPRESSED DURING: L mature pollen stage, M germinated pollen stage, 4 anthesis, C globular stage, petal differentiation and expansion stage; CONTAINS InterPro DOMAIN/s: TB2/DP1/HVA22 related protein (InterPro:IPR00434…	protein_coding	HVA22-LIKE PROTEIN J (HVA22J)	pp7l9d-Col9d	2.77804e-07	-6.0572	down-regulated
AT2G32370	Encodes a homeobox-leucine zipper family protein belonging to the HD-ZIP IV family. Together with ATML1 and PDF2, it is involved in cotyledon development.	protein_coding	HOMEODOMAIN GLABROUS 3 (HDG3)	pp7l12d-Col12d	1.45174e-08	-6.05311	down-regulated
AT5G52300	Encodes a protein that is induced in expression in response to water deprivation such as cold, high-salt, and desiccation. The response appears to be via abscisic acid. The promoter region contains two ABA-responsive elements (ABREs) that are required for the dehydration-responsive expression of rd29B as cis-acting elements. Protein is a member of a gene family with other members found plants, an…	protein_coding	RESPONSIVE TO DESICCATION 29B (RD29B);LOW-TEMPERATURE-INDUCED 65 (LTI65)	pp7l15d-pp7l0d	4.98794e-06	7.67215	up-regulated
AT4G02250	Plant invertase/pectin methylesterase inhibitor superfamily protein; FUNCTIONS IN: enzyme inhibitor activity, pectinesterase inhibitor activity, pectinesterase activity; INVOLVED IN: biological_process unknown; LOCATED IN: endomembrane system; EXPRESSED IN: 9 plant structures; EXPRESSED DURING: L mature pollen stage, M germinated pollen stage, 4 anthesis, C globular stage, petal differentiation a…	protein_coding	0	pp7l9d-Col9d	1.52195e-07	-6.04615	down-regulated
AT2G39060	Encodes a sucrose transporter that is expressed in nectaries and is involved in nectar secretion.	protein_coding	(SWEET9); (AtSWEET9)	pp7l9d-Col9d	2.8659e-09	-6.04325	down-regulated
AT4G24640	Encodes AppB protein (AppB1).	protein_coding	(APPB1)	pp7l9d-Col9d	1.16608e-06	-6.042	down-regulated
AT5G07600	Oleosin family protein; INVOLVED IN: lipid storage; LOCATED IN: monolayer-surrounded lipid storage body, endomembrane system, integral to membrane, membrane; CONTAINS InterPro DOMAIN/s: Oleosin (InterPro:IPR000136); BEST Arabidopsis thaliana protein match is: glycine-rich protein 18 (TAIR:AT5G07520.1)	protein_coding	0	pp7l6d-Col6d	5.48179e-05	-6.03888	down-regulated
AT4G08220	Mutator-like transposase family, has a 5.3e-67 P-value blast match to Q9SUF8 /145-308 Pfam PF03108 MuDR family transposase (MuDr-element domain)	transposable_element_gene	0	pp7l0d-Col0d	6.59081e-06	-6.03433	down-regulated
AT1G52270	unknown protein; BEST Arabidopsis thaliana protein match is: unknown protein (TAIR:AT4G28310.1)	protein_coding	0	pp7l15d-Col15d	8.53379e-11	-6.02454	down-regulated
AT5G45890	Senescence-associated gene 12 (SAG12) encoding a cysteine protease influenced by cytokinin, auxin, and sugars.Localized to special vacuole found during senescence called senescence associated vacuoles which are different from central vacuole in the tonoplast composition and pH.	protein_coding	SENESCENCE-ASSOCIATED GENE 12 (SAG12); (ATSAG12)	pp7l15d-pp7l0d	7.40199e-05	7.64309	up-regulated
AT1G22470	unknown protein; BEST Arabidopsis thaliana protein match is: unknown protein (TAIR:AT1G72240.1)	protein_coding	0	pp7l15d-Col15d	5.09485e-07	-6.02073	down-regulated
AT5G06760	Encodes LEA4-5, a member of the Late Embryogenesis Abundant (LEA) proteins which typically accumulate in response to low water availability conditions imposed during development or by the environment. Most of the diverse set of LEA proteins can be grouped according to properties such as high hydrophilicity and high content of glycine or other small amino acids in what has been termed hydrophilins…	protein_coding	LATE EMBRYOGENESIS ABUNDANT 4-5 (AtLEA4-5);LATE EMBRYOGENESIS ABUNDANT 4-5 (LEA4-5)	pp7l15d-pp7l0d	1.3255e-05	7.59561	up-regulated
AT3G54940	Papain family cysteine protease; FUNCTIONS IN: cysteine-type endopeptidase activity, cysteine-type peptidase activity; INVOLVED IN: proteolysis; LOCATED IN: endomembrane system; EXPRESSED IN: embryo, sepal, carpel; EXPRESSED DURING: 4 anthesis, C globular stage; CONTAINS InterPro DOMAIN/s: Peptidase C1A, papain (InterPro:IPR013128), Proteinase inhibitor I29, cathepsin propeptide (InterPro:IPR0132…	protein_coding	0	pp7l15d-Col15d	1.9486e-06	-6.01527	down-regulated
AT5G23270	sugar transporter 11 (STP11); FUNCTIONS IN: carbohydrate transmembrane transporter activity, sugar:hydrogen symporter activity; INVOLVED IN: transport, transmembrane transport; LOCATED IN: integral to membrane, membrane; EXPRESSED IN: 23 plant structures; EXPRESSED DURING: 13 growth stages; CONTAINS InterPro DOMAIN/s: Sugar transporter, conserved site (InterPro:IPR005829), Major facilitator super…	protein_coding	SUGAR TRANSPORTER 11 (STP11);SUGAR TRANSPORTER 11 (ATSTP11)	pp7l12d-Col12d	2.00198e-09	-6.00508	down-regulated
AT2G42000	AtMT4a is a member of Type 4 metallothionein (MT) genes. It is involved in the early develoment of the embryo and in the accumulation of metal ions especially Zn in the seeds.	protein_coding	ARABIDOPSIS THALIANA METALLOTHIONEIN 4A (ATMT4A)	pp7l12d-Col12d	9.88171e-08	-6.00255	down-regulated
AT5G59845	Gibberellin-regulated family protein; FUNCTIONS IN: molecular_function unknown; INVOLVED IN: response to gibberellin stimulus; LOCATED IN: endomembrane system; EXPRESSED IN: 22 plant structures; EXPRESSED DURING: 13 growth stages; CONTAINS InterPro DOMAIN/s: Gibberellin regulated protein (InterPro:IPR003854); BEST Arabidopsis thaliana protein match is: Gibberellin-regulated family protein (TAIR:A…	protein_coding	0	pp7l12d-Col12d	7.0566e-06	-5.99798	down-regulated
AT3G09450	CONTAINS InterPro DOMAIN/s: Fusaric acid resistance protein, conserved region (InterPro:IPR006726); BEST Arabidopsis thaliana protein match is: unknown protein (TAIR:AT2G28780.1)	protein_coding	0	pp7l15d-Col15d	1.48693e-10	-5.9896	down-regulated
AT5G04010	F-box family protein; CONTAINS InterPro DOMAIN/s: F-box domain, Skp2-like (InterPro:IPR022364); BEST Arabidopsis thaliana protein match is: unknown protein (TAIR:AT5G03920.1)	protein_coding	0	pp7l12d-Col12d	1.35177e-08	-5.98352	down-regulated
AT2G34870	maternal effect embryo arrest 26 (MEE26); FUNCTIONS IN: molecular_function unknown; INVOLVED IN: embryo development ending in seed dormancy; LOCATED IN: endomembrane system; EXPRESSED IN: 10 plant structures; EXPRESSED DURING: 4 anthesis, C globular stage, petal differentiation and expansion stage; BEST Arabidopsis thaliana protein match is: Glycine-rich protein family (TAIR:AT3G02670.1)	protein_coding	MATERNAL EFFECT EMBRYO ARREST 26 (MEE26)	pp7l9d-Col9d	4.02516e-05	-5.9802	down-regulated
AT3G61980	Encodes a Kazal-type serine proteinase inhibitor that is highly expressed in seedlings and flowers.	protein_coding	(ATKPI-1);KAZAL-TYPE PROTEINASE INHIBITOR 1 (KPI-1)	pp7l15d-Col15d	9.57893e-13	-5.97508	down-regulated
AT1G59124	Disease resistance protein (CC-NBS-LRR class) family; FUNCTIONS IN: ATP binding; INVOLVED IN: apoptosis, defense response; LOCATED IN: cellular_component unknown; CONTAINS InterPro DOMAIN/s: NB-ARC (InterPro:IPR002182), Disease resistance protein (InterPro:IPR000767); BEST Arabidopsis thaliana protein match is: Disease resistance protein (CC-NBS-LRR class) family (TAIR:AT1G58807.2)	protein_coding	0	pp7l15d-Col15d	0.00620011	-5.97186	down-regulated
AT1G44542	Cyclase family protein; FUNCTIONS IN: molecular_function unknown; INVOLVED IN: biological_process unknown; LOCATED IN: endomembrane system; CONTAINS InterPro DOMAIN/s: Putative cyclase (InterPro:IPR007325); BEST Arabidopsis thaliana protein match is: Cyclase family protein (TAIR:AT4G34180.1)	protein_coding	CYCLASE3 (CYCLASE3)	pp7l9d-Col9d	6.87063e-07	-5.96981	down-regulated
AT1G04580	Encodes aldehyde oxidase AAO4 preferentially expressed in developing seeds.	protein_coding	ALDEHYDE OXIDASE 4 (AAO4);ARABDOPSIS THALIANA ALDEHYDE OXIDASE 4 (ATAO-4);ALDEHYDE OXIDASE 2 (ATAO2);ALDEHYDE OXIDASE 4 (AO4)	pp7l15d-Col15d	6.97458e-10	-5.96116	down-regulated
AT5G07420	Pectin lyase-like superfamily protein; FUNCTIONS IN: pectinesterase activity; INVOLVED IN: cell wall modification; LOCATED IN: endomembrane system, cell wall, plant-type cell wall; EXPRESSED IN: 10 plant structures; EXPRESSED DURING: L mature pollen stage, M germinated pollen stage, 4 anthesis, C globular stage, petal differentiation and expansion stage; CONTAINS InterPro DOMAIN/s: Pectin lyase f…	protein_coding	0	pp7l9d-Col9d	4.60514e-07	-5.94133	down-regulated
AT4G32490	early nodulin-like protein 4 (ENODL4); FUNCTIONS IN: electron carrier activity, copper ion binding; LOCATED IN: anchored to membrane; CONTAINS InterPro DOMAIN/s: Plastocyanin-like (InterPro:IPR003245), Cupredoxin (InterPro:IPR008972); BEST Arabidopsis thaliana protein match is: early nodulin-like protein 3 (TAIR:AT4G28365.1)	protein_coding	(AtENODL4);EARLY NODULIN-LIKE PROTEIN 4 (ENODL4)	pp7l12d-Col12d	1.08054e-06	-5.9295	down-regulated
AT2G02140	Predicted to encode a PR (pathogenesis-related) protein. Belongs to the plant defensin (PDF) family with the following members: At1g75830/PDF1.1, At5g44420/PDF1.2a, At2g26020/PDF1.2b, At5g44430/PDF1.2c, At2g26010/PDF1.3, At1g19610/PDF1.4, At1g55010/PDF1.5, At2g02120/PDF2.1, At2g02100/PDF2.2, At2g02130/PDF2.3, At1g61070/PDF2.4, At5g63660/PDF2.5, At2g02140/PDF2.6, At5g38330/PDF3.1 and At4g30070/PDF…	protein_coding	LOW-MOLECULAR-WEIGHT CYSTEINE-RICH 72 (LCR72); (PDF2.6)	pp7l15d-Col15d	3.38149e-11	-5.91657	down-regulated
AT2G31930	protein of unknown function	protein_coding	0	pp7l9d-Col9d	4.39865e-08	-5.91189	down-regulated
AT4G21630	Subtilase family protein; FUNCTIONS IN: identical protein binding, serine-type endopeptidase activity; INVOLVED IN: proteolysis, negative regulation of catalytic activity; LOCATED IN: plant-type cell wall; EXPRESSED IN: 8 plant structures; EXPRESSED DURING: 4 anthesis, C globular stage, petal differentiation and expansion stage; CONTAINS InterPro DOMAIN/s: Proteinase inhibitor, propeptide (InterP…	protein_coding	0	pp7l12d-Col12d	5.63598e-07	-5.91122	down-regulated
AT1G73190	Moves to the Protein Storage Vacuole in a Golgi independent manner	protein_coding	ALPHA-TONOPLAST INTRINSIC PROTEIN (ALPHA-TIP); (TIP3;1)	pp7l12d-Col12d	1.12893e-06	-5.90746	down-regulated
AT5G11740	Encodes arabinogalactan protein (AGP15). The mRNA is cell-to-cell mobile.	protein_coding	(ATAGP15);ARABINOGALACTAN PROTEIN 15 (AGP15)	pp7l15d-Col15d	2.63647e-14	-5.90581	down-regulated
AT1G23240	Caleosin-related family protein; CONTAINS InterPro DOMAIN/s: Caleosin related (InterPro:IPR007736); BEST Arabidopsis thaliana protein match is: Caleosin-related family protein (TAIR:AT1G70670.1)	protein_coding	0	pp7l6d-Col6d	0.000232359	-5.90158	down-regulated
AT1G64110	Target promoter of the male germline-specific transcription factor DUO1.	protein_coding	DUO1-ACTIVATED ATPASE 1 (DAA1)	pp7l9d-pp7l0d	7.19711e-07	7.53885	up-regulated
AT2G36710	Pectin lyase-like superfamily protein; FUNCTIONS IN: pectinesterase activity; INVOLVED IN: cell wall modification; LOCATED IN: endomembrane system, cell wall, plant-type cell wall; EXPRESSED IN: flower; CONTAINS InterPro DOMAIN/s: Pectinesterase, active site (InterPro:IPR018040), Pectin lyase fold/virulence factor (InterPro:IPR011050), Pectinesterase, catalytic (InterPro:IPR000070), Pectin lyase …	protein_coding	0	pp7l12d-Col12d	2.08712e-07	-5.89497	down-regulated
AT5G60615	Encodes a defensin-like (DEFL) family protein.	protein_coding	0	pp7l15d-Col15d	1.01569e-11	-5.88914	down-regulated
AT5G55132	Encodes a defensin-like (DEFL) family protein.	protein_coding	0	pp7l12d-Col12d	1.71332e-08	-5.88894	down-regulated
AT3G05890	RARE-COLD-INDUCIBLE 2B (RCI2B); CONTAINS InterPro DOMAIN/s: Uncharacterised protein family UPF0057 (InterPro:IPR000612); BEST Arabidopsis thaliana protein match is: Low temperature and salt responsive protein family (TAIR:AT3G05880.1)	protein_coding	RARE-COLD-INDUCIBLE 2B (RCI2B);LOW TEMPERATURE INDUCED PROTEIN 6B (LTI6B)	pp7l15d-Col15d	3.39439e-10	-5.88252	down-regulated
AT5G14170	CHC1 is predicted to encode a protein that belongs to the chromodomain remodeling complex. Two RNAi knock-down lines have a dwarf phenotype and reduced rates of Agrobacterium-mediated transformation. The low rate of root-mediated transformation rate may result from altered root morphology or reduced root growth rates. Also named as SWP73B, a subunit of the SWI/SNF chromatin remodeling complex. Ac…	protein_coding	(CHC1); (BAF60);SWP73B (SWP73B)	pp7l9d-Col9d	8.11895e-08	-5.87247	down-regulated
AT3G09450	CONTAINS InterPro DOMAIN/s: Fusaric acid resistance protein, conserved region (InterPro:IPR006726); BEST Arabidopsis thaliana protein match is: unknown protein (TAIR:AT2G28780.1)	protein_coding	0	pp7l12d-Col12d	7.94313e-09	-5.86093	down-regulated
AT5G07600	Oleosin family protein; INVOLVED IN: lipid storage; LOCATED IN: monolayer-surrounded lipid storage body, endomembrane system, integral to membrane, membrane; CONTAINS InterPro DOMAIN/s: Oleosin (InterPro:IPR000136); BEST Arabidopsis thaliana protein match is: glycine-rich protein 18 (TAIR:AT5G07520.1)	protein_coding	0	pp7l9d-Col9d	1.57073e-05	-5.85763	down-regulated
AT3G13390	SKU5 similar 11 (sks11); FUNCTIONS IN: oxidoreductase activity, copper ion binding; INVOLVED IN: oxidation reduction; LOCATED IN: endomembrane system; EXPRESSED IN: 11 plant structures; EXPRESSED DURING: L mature pollen stage, M germinated pollen stage, 4 anthesis, C globular stage, petal differentiation and expansion stage; CONTAINS InterPro DOMAIN/s: Multicopper oxidase, type 3 (InterPro:IPR011…	protein_coding	SKU5 SIMILAR 11 (sks11)	pp7l12d-Col12d	2.81075e-07	-5.85345	down-regulated
AT1G14420	AT59; FUNCTIONS IN: lyase activity, pectate lyase activity; INVOLVED IN: plant-type cell wall organization; LOCATED IN: endomembrane system; EXPRESSED IN: 9 plant structures; EXPRESSED DURING: L mature pollen stage, M germinated pollen stage, 4 anthesis, C globular stage, petal differentiation and expansion stage; CONTAINS InterPro DOMAIN/s: Pectin lyase fold/virulence factor (InterPro:IPR011050)…	protein_coding	(AT59)	pp7l9d-Col9d	3.00818e-06	-5.85021	down-regulated
AT4G03290	EF hand calcium-binding protein family; FUNCTIONS IN: calcium ion binding; INVOLVED IN: response to cold; LOCATED IN: nucleus, cytoplasm; EXPRESSED IN: 9 plant structures; EXPRESSED DURING: L mature pollen stage, M germinated pollen stage, 4 anthesis, C globular stage, petal differentiation and expansion stage; CONTAINS InterPro DOMAIN/s: EF-Hand 1, calcium-binding site (InterPro:IPR018247), EF-H…	protein_coding	0	pp7l9d-Col9d	2.61634e-06	-5.84515	down-regulated
AT2G21490	dehydrin LEA (LEA); FUNCTIONS IN: molecular_function unknown; INVOLVED IN: response to water, response to stress; LOCATED IN: cellular_component unknown; EXPRESSED IN: petal, leaf whorl, sepal, flower; EXPRESSED DURING: 4 anthesis, petal differentiation and expansion stage; CONTAINS InterPro DOMAIN/s: Dehydrin (InterPro:IPR000167); BEST Arabidopsis thaliana protein match is: Dehydrin family prote…	protein_coding	DEHYDRIN LEA (LEA)	pp7l12d-Col12d	7.83768e-06	-5.84253	down-regulated
AT5G60615	Encodes a defensin-like (DEFL) family protein.	protein_coding	0	pp7l9d-Col9d	8.11895e-08	-5.84202	down-regulated
AT2G19900	The malic enzyme (EC 1.1.1.40) encoded by AtNADP-ME1 is expressed in response to developmental and cell-specific signals. The enzyme is active in vitro and appears to function as a homohexamer or homooctamer. It is believed to be a cytosolic protein.	protein_coding	ARABIDOPSIS THALIANA NADP-MALIC ENZYME 1 (ATNADP-ME1);NADP-MALIC ENZYME 1 (NADP-ME1)	pp7l15d-pp7l0d	6.37874e-07	7.51968	up-regulated
AT5G04180	alpha carbonic anhydrase 3 (ACA3); FUNCTIONS IN: carbonate dehydratase activity, zinc ion binding; INVOLVED IN: response to carbon dioxide, one-carbon metabolic process; LOCATED IN: endomembrane system; EXPRESSED IN: 11 plant structures; EXPRESSED DURING: L mature pollen stage, M germinated pollen stage, 4 anthesis, C globular stage, petal differentiation and expansion stage; CONTAINS InterPro DO…	protein_coding	ALPHA CARBONIC ANHYDRASE 3 (ATACA3);ALPHA CARBONIC ANHYDRASE 3 (ACA3)	pp7l9d-Col9d	1.36753e-06	-5.83668	down-regulated
AT1G30350	Pectin lyase-like superfamily protein; FUNCTIONS IN: lyase activity, pectate lyase activity; INVOLVED IN: biological_process unknown; LOCATED IN: endomembrane system; EXPRESSED IN: petal, leaf whorl, sepal, flower; EXPRESSED DURING: 4 anthesis, petal differentiation and expansion stage; CONTAINS InterPro DOMAIN/s: Pectin lyase fold/virulence factor (InterPro:IPR011050), AmbAllergen (InterPro:IPR0…	protein_coding	0	pp7l9d-Col9d	7.6902e-07	-5.83439	down-regulated
AT1G65090	unknown protein; FUNCTIONS IN: molecular_function unknown; INVOLVED IN: biological_process unknown; LOCATED IN: cellular_component unknown; BEST Arabidopsis thaliana protein match is: unknown protein (TAIR:AT5G36100.1)	protein_coding	0	pp7l15d-Col15d	2.24349e-07	-5.83241	down-regulated
AT2G16730	putative beta-galactosidase (BGAL13 gene)	protein_coding	(BGAL13);BETA-GALACTOSIDASE 13 (BGAL13)	pp7l9d-Col9d	1.34459e-05	-5.83078	down-regulated
AT3G20580	COBRA-like protein 10 precursor (COBL10); CONTAINS InterPro DOMAIN/s: Glycosyl-phosphatidyl inositol-anchored, plant (InterPro:IPR006918); BEST Arabidopsis thaliana protein match is: COBRA-like protein 11 precursor (TAIR:AT4G27110.1)	protein_coding	COBRA-LIKE PROTEIN 10 PRECURSOR (COBL10)	pp7l9d-Col9d	5.37866e-08	-5.82682	down-regulated
AT5G48140	Pectin lyase-like superfamily protein; FUNCTIONS IN: polygalacturonase activity; INVOLVED IN: carbohydrate metabolic process; LOCATED IN: endomembrane system; EXPRESSED IN: 12 plant structures; EXPRESSED DURING: 6 growth stages; CONTAINS InterPro DOMAIN/s: Pectin lyase fold/virulence factor (InterPro:IPR011050), Pectin lyase fold (InterPro:IPR012334), Glycoside hydrolase, family 28 (InterPro:IPR0…	protein_coding	0	pp7l12d-Col12d	1.58797e-06	-5.82625	down-regulated
AT2G33520	unknown protein	protein_coding	0	pp7l15d-Col15d	7.53731e-10	-5.82097	down-regulated
AT1G05580	member of Putative Na+/H+ antiporter family	protein_coding	CATION/H+ EXCHANGER 23 (ATCHX23);CATION/H+ EXCHANGER 23 (CHX23)	pp7l9d-Col9d	1.77975e-07	-5.81991	down-regulated
AT5G15950	Adenosylmethionine decarboxylase family protein; FUNCTIONS IN: adenosylmethionine decarboxylase activity; INVOLVED IN: spermidine biosynthetic process, spermine biosynthetic process, polyamine biosynthetic process; LOCATED IN: cellular_component unknown; EXPRESSED IN: male gametophyte, pollen tube; EXPRESSED DURING: L mature pollen stage, M germinated pollen stage; CONTAINS InterPro DOMAIN/s: S-a…	protein_coding	0	pp7l12d-Col12d	0.00053646	-5.81565	down-regulated
AT3G20083	a member of A-type cytochrome P450	pseudogene	CYTOCHROME P450, FAMILY 705, SUBFAMILY A, POLYPEPTIDE 16 (CYP705A16)	pp7l15d-Col15d	1.21833e-06	-5.81519	down-regulated
AT1G67100	LOB domain-containing protein 40 (LBD40); CONTAINS InterPro DOMAIN/s: Lateral organ boundaries, LOB (InterPro:IPR004883); BEST Arabidopsis thaliana protein match is: LOB domain-containing protein 41 (TAIR:AT3G02550.1)	protein_coding	LOB DOMAIN-CONTAINING PROTEIN 40 (LBD40)	pp7l15d-Col15d	2.73621e-07	-5.81042	down-regulated
AT3G49270	FUNCTIONS IN: molecular_function unknown; INVOLVED IN: biological_process unknown; LOCATED IN: endomembrane system; EXPRESSED IN: 6 plant structures; EXPRESSED DURING: 4 anthesis, C globular stage, petal differentiation and expansion stage; BEST Arabidopsis thaliana protein match is: proline-rich family protein (TAIR:AT3G49300.1)	protein_coding	0	pp7l12d-Col12d	2.06346e-09	-5.80174	down-regulated
AT4G28395	related to lipid transfer proteins	protein_coding	ARABIDOPSIS THALIANA ANTHER 7 (ATA7);ANTHER 7 (A7)	pp7l9d-Col9d	5.32079e-05	-5.79863	down-regulated
AT2G07040	Pollen receptor kinase. Coexpression of AtPRK2a with AtRopGEF12 resulted in isotropic pollen tube growth.	protein_coding	(ATPRK2A); (PRK2A);POLLEN RECEPTOR LIKE KINASE 2 (PRK2); (ATPRK2)	pp7l9d-Col9d	2.42745e-05	-5.79325	down-regulated
AT1G12010	Encodes a protein that appears to have 1-amino-cyclopropane-1-carboxylic acid oxidase activity based on mutant analyses. The mRNA is cell-to-cell mobile.	protein_coding	0	pp7l15d-Col15d	1.06759e-08	-5.78607	down-regulated
AT1G27380	encodes a member of a novel protein family that contains contain a CRIB (for Cdc42/Rac-interactive binding) motif required for their specific interaction with GTP-bound Rop1 (plant-specific Rho GTPase). Interacts with Rop1 and is involved in pollen tube growth and function. Protein most similar to RIC4 (family subgroup V). Gene is expressed in all tissues examined.	protein_coding	ROP-INTERACTIVE CRIB MOTIF-CONTAINING PROTEIN 2 (RIC2)	pp7l9d-Col9d	7.62926e-06	-5.77685	down-regulated
AT2G19802	unknown protein; FUNCTIONS IN: molecular_function unknown; INVOLVED IN: biological_process unknown; LOCATED IN: endomembrane system	protein_coding	0	pp7l12d-Col12d	3.50906e-07	-5.76685	down-regulated
AT3G20865	Encodes a putative arabinogalactan-protein (AGP40).	protein_coding	ARABINOGALACTAN PROTEIN 40 (AGP40)	pp7l9d-Col9d	6.80273e-05	-5.75976	down-regulated
AT2G26890	GRV2 has sequence similarity to the C. elegans protein RME-8 which is involved in endocytosis. grv2 mutants result in a reduction in gravitropic response in hypocotyls and shoots but do not affect root gravitropism. The mutants are defective in amyloplast sedimentation.	protein_coding	GRAVITROPISM DEFECTIVE 2 (GRV2);KATAMARI2 (KAM2); (SGR8)	pp7l15d-Col15d	1.69449e-10	-5.75574	down-regulated
AT3G13400	SKU5 similar 13 (sks13); FUNCTIONS IN: oxidoreductase activity, copper ion binding; INVOLVED IN: oxidation reduction; LOCATED IN: endomembrane system; EXPRESSED IN: 11 plant structures; EXPRESSED DURING: L mature pollen stage, M germinated pollen stage, 4 anthesis, C globular stage, petal differentiation and expansion stage; CONTAINS InterPro DOMAIN/s: Multicopper oxidase, type 3 (InterPro:IPR011…	protein_coding	SKU5 SIMILAR 13 (sks13)	pp7l6d-Col6d	0.00166759	-5.7535	down-regulated
AT3G15760	unknown protein; FUNCTIONS IN: molecular_function unknown; INVOLVED IN: biological_process unknown; LOCATED IN: endomembrane system; EXPRESSED IN: 22 plant structures; EXPRESSED DURING: 10 growth stages; BEST Arabidopsis thaliana protein match is: unknown protein (TAIR:AT1G52565.1)	protein_coding	0	pp7l15d-Col15d	1.4144e-11	-5.74518	down-regulated
AT1G03106	unknown protein	protein_coding	0	pp7l15d-Col15d	1.78131e-08	-5.74445	down-regulated
AT4G00305	RING/U-box superfamily protein; FUNCTIONS IN: zinc ion binding; LOCATED IN: endomembrane system; CONTAINS InterPro DOMAIN/s: Zinc finger, RING-type (InterPro:IPR001841), Zinc finger, C3HC4 RING-type (InterPro:IPR018957); BEST Arabidopsis thaliana protein match is: brassinosteroid-responsive RING-H2 (TAIR:AT3G61460.1)	protein_coding	0	pp7l15d-Col15d	1.21297e-07	-5.74338	down-regulated
AT5G59310	Encodes a member of the lipid transfer protein family. Proteins of this family are generally small (~9 kD), basic, expressed abundantly and contain eight Cys residues. The proteins can bind fatty acids and acylCoA esters and can transfer several different phospholipids. They are localized to the cell wall. The mRNA is present in flowers and siliques, and is strongly up-regulated by abscisic acid.…	protein_coding	LIPID TRANSFER PROTEIN 4 (LTP4); (ATLTPI-11)	pp7l12d-Col12d	1.02604e-15	-5.73309	down-regulated
AT1G35490	bZIP family transcription factor; FUNCTIONS IN: DNA binding, sequence-specific DNA binding transcription factor activity; INVOLVED IN: regulation of transcription, DNA-dependent; EXPRESSED IN: 9 plant structures; EXPRESSED DURING: L mature pollen stage, M germinated pollen stage, 4 anthesis, C globular stage, petal differentiation and expansion stage; CONTAINS InterPro DOMAIN/s: Basic-leucine zip…	protein_coding	0	pp7l9d-Col9d	1.28975e-05	-5.72866	down-regulated
AT2G46770	NAC transcription factor NST1. NST1 and NST2 are redundant in regulating secondary wall thickening in anther walls and siliques. NST1 promoter was detected in various tissues in which lignified secondary walls develop.	protein_coding	NAC SECONDARY WALL THICKENING PROMOTING FACTOR1 (NST1);EMBRYO DEFECTIVE 2301 (EMB2301);ARABIDOPSIS NAC DOMAIN CONTAINING PROTEIN 43 (ANAC043)	pp7l9d-Col9d	2.21388e-05	-5.72731	down-regulated
AT2G36190	cwINV4 appears to function as a cell wall-localized invertase (that can catalyze the hydrolysis of sucrose into fructose and glucose) based on the phenotype of cwinv4 mutants. cwINV4 transcripts are expressed at high levels in lateral and median nectaries and this enzyme plays an important role in nectar production.	protein_coding	CELL WALL INVERTASE 4 (AtcwINV4);CELL WALL INVERTASE 4 (cwINV4); (ATCWIN4)	pp7l9d-Col9d	7.29256e-06	-5.72186	down-regulated
AT3G28917	mini zinc finger 2 (MIF2); CONTAINS InterPro DOMAIN/s: ZF-HD homeobox protein, Cys/His-rich dimerisation domain (InterPro:IPR006456); BEST Arabidopsis thaliana protein match is: mini zinc finger (TAIR:AT1G18835.1)	protein_coding	MINI ZINC FINGER 2 (MIF2)	pp7l12d-Col12d	0.000396737	-5.72074	down-regulated
AT1G63910	member of MYB3R- and R2R3- type MYB- encoding genes	protein_coding	MYB DOMAIN PROTEIN 103 (AtMYB103);MYB DOMAIN PROTEIN 103 (MYB103)	pp7l9d-Col9d	4.42407e-07	-5.72064	down-regulated
AT3G28750	unknown protein; LOCATED IN: endomembrane system; EXPRESSED IN: 12 plant structures; EXPRESSED DURING: L mature pollen stage, M germinated pollen stage, 4 anthesis, C globular stage, petal differentiation and expansion stage; CONTAINS InterPro DOMAIN/s: Protein of unknown function DUF1216 (InterPro:IPR009605); BEST Arabidopsis thaliana protein match is: unknown protein (TAIR:AT5G39880.1)	protein_coding	0	pp7l9d-Col9d	1.92088e-06	-5.71392	down-regulated
AT3G26110	Anther-specific protein agp1-like; BEST Arabidopsis thaliana protein match is: homolog of Brassica campestris pollen protein 1 (TAIR:AT1G24520.1)	protein_coding	0	pp7l9d-Col9d	5.05664e-05	-5.70839	down-regulated
AT5G42130	Encodes a protein belonging to the mitochondrial carrier family and similar to animal mitoferrin but likely NOT to be located in the mitochondria, but rather in chloroplasts. It is likely to be involved in transporting iron into the chloroplast.	protein_coding	MITOFERRINLIKE1 (Mfl1); (AtMfl1)	pp7l9d-Col9d	7.36686e-05	-5.70741	down-regulated
AT5G39880	unknown protein; FUNCTIONS IN: molecular_function unknown; INVOLVED IN: biological_process unknown; LOCATED IN: endomembrane system; EXPRESSED IN: 10 plant structures; EXPRESSED DURING: L mature pollen stage, M germinated pollen stage, 4 anthesis, C globular stage, petal differentiation and expansion stage; BEST Arabidopsis thaliana protein match is: unknown protein (TAIR:AT3G28750.1)	protein_coding	0	pp7l12d-Col12d	1.41349e-07	-5.70435	down-regulated
AT1G72290	Encodes a Kunitz-protease inhibitor, a water-soluble chlorophyll protein involved in herbivore resistance activation.	protein_coding	KUNITZ-PROTEASE INHIBITOR 1 (KUNITZ-PI;1);WATER-SOLUBLE CHLOROPHYLL PROTEIN (ATWSCP)	pp7l6d-Col6d	0.000311709	-5.69559	down-regulated
AT3G11480	The gene encodes a SABATH methyltransferase that methylates both salicylic acid and benzoic acid. It is highly expressed in flowers, induced by biotic and abiotic stress and thought to be involved in direct defense mechanism.	protein_coding	(BSMT1); (ATBSMT1)	pp7l15d-Col15d	4.44606e-05	-5.69282	down-regulated
AT1G71680	Transmembrane amino acid transporter family protein; CONTAINS InterPro DOMAIN/s: Amino acid transporter, transmembrane (InterPro:IPR013057); BEST Arabidopsis thaliana protein match is: lysine histidine transporter 1 (TAIR:AT5G40780.2)	protein_coding	0	pp7l9d-Col9d	2.36645e-05	-5.68613	down-regulated
AT1G24260	Member of the MADs box transcription factor family. SEP3 is redundant with SEP1 and 2. Flowers of SEP1/2/3 triple mutants show a conversion of petals and stamens to sepals.SEP3 forms heterotetrameric complexes with other MADS box family members and binds to the CArG box motif.	protein_coding	SEPALLATA3 (SEP3);AGAMOUS-LIKE 9 (AGL9)	pp7l6d-Col6d	0.000114421	-5.67639	down-regulated
AT3G62230	Target promoter of the male germline-specific transcription factor DUO1.	protein_coding	DUO1-ACTIVATED F-BOX 1 (DAF1)	pp7l9d-Col9d	8.05826e-06	-5.67457	down-regulated
AT5G07410	Encodes a pectin methylesterase implicated in the remodeling of pectins in pollen. Its expression is restricted to the male gametophyte (dry pollen, imbibed pollen and pollen tube). Mutants do not display any phenotype in the vegetative tissues. Pollen germination of KO mutant is strongly delayed in vivo and in vitro. Extra calcium restores the wild type phenotype in vitro.	protein_coding	PECTIN METHYLESTERASE 48 (PME48); (ATPME48)	pp7l6d-Col6d	0.00600707	-5.67235	down-regulated
AT3G51590	Encodes a member of the lipid transfer protein family. Proteins of this family are generally small (~9 kD), basic, expressed abundantly and contain eight Cys residues. The proteins can bind fatty acids and acylCoA esters and can transfer several different phospholipids. They are localized to the cell wall. The LTP12 promoter is active exclusively in the tapetum during the uninucleate microspore a…	protein_coding	(ATLTPI-7);LIPID TRANSFER PROTEIN 12 (LTP12)	pp7l9d-Col9d	4.3102e-05	-5.66996	down-regulated
AT4G26590	oligopeptide transporter	protein_coding	ARABIDOPSIS THALIANA OLIGOPEPTIDE TRANSPORTER 5 (ATOPT5);OLIGOPEPTIDE TRANSPORTER 5 (OPT5)	pp7l15d-Col15d	1.08854e-06	-5.66809	down-regulated
AT5G52300	Encodes a protein that is induced in expression in response to water deprivation such as cold, high-salt, and desiccation. The response appears to be via abscisic acid. The promoter region contains two ABA-responsive elements (ABREs) that are required for the dehydration-responsive expression of rd29B as cis-acting elements. Protein is a member of a gene family with other members found plants, an…	protein_coding	RESPONSIVE TO DESICCATION 29B (RD29B);LOW-TEMPERATURE-INDUCED 65 (LTI65)	pp7l12d-pp7l0d	8.45103e-06	7.44898	up-regulated
AT2G42000	AtMT4a is a member of Type 4 metallothionein (MT) genes. It is involved in the early develoment of the embryo and in the accumulation of metal ions especially Zn in the seeds.	protein_coding	ARABIDOPSIS THALIANA METALLOTHIONEIN 4A (ATMT4A)	pp7l15d-Col15d	1.06765e-08	-5.66654	down-regulated
AT5G40420	Encodes oleosin2, a protein found in oil bodies, involved in seed lipid accumulation. Suppression of OLEO1 (and OLEO2) resulted in an aberrant phenotype of embryo cells that contain unusually large oilbodies that are not normally observed in seeds. Changes in the size of oilbodies caused disruption of storage organelles, altering accumulation of lipids and proteins and causing delay in germinatio…	protein_coding	OLEOSIN 2 (OLEO2);OLEOSIN 2 (OLE2)	pp7l12d-Col12d	1.03125e-05	-5.66245	down-regulated
AT5G26692	Encodes a Plant thionin family protein	protein_coding	0	pp7l9d-Col9d	2.2392e-05	-5.65737	down-regulated
AT3G10970	Haloacid dehalogenase-like hydrolase (HAD) superfamily protein; FUNCTIONS IN: hydrolase activity, catalytic activity; INVOLVED IN: metabolic process; LOCATED IN: chloroplast; EXPRESSED IN: 23 plant structures; EXPRESSED DURING: 13 growth stages; CONTAINS InterPro DOMAIN/s: Haloacid dehalogenase-like hydrolase (InterPro:IPR005834), HAD-superfamily hydrolase, subfamily IA, variant 3 (InterPro:IPR00…	protein_coding	0	pp7l0d-Col0d	7.00016e-08	-5.65427	down-regulated
AT5G52300	Encodes a protein that is induced in expression in response to water deprivation such as cold, high-salt, and desiccation. The response appears to be via abscisic acid. The promoter region contains two ABA-responsive elements (ABREs) that are required for the dehydration-responsive expression of rd29B as cis-acting elements. Protein is a member of a gene family with other members found plants, an…	protein_coding	RESPONSIVE TO DESICCATION 29B (RD29B);LOW-TEMPERATURE-INDUCED 65 (LTI65)	pp7l6d-pp7l0d	1.79988e-05	7.37	up-regulated
AT2G33520	unknown protein	protein_coding	0	pp7l12d-Col12d	5.50163e-08	-5.64712	down-regulated
AT2G28680	RmlC-like cupins superfamily protein; FUNCTIONS IN: nutrient reservoir activity; INVOLVED IN: biological_process unknown; LOCATED IN: cellular_component unknown; EXPRESSED IN: petal, leaf whorl, sepal, male gametophyte, flower; EXPRESSED DURING: 4 anthesis, petal differentiation and expansion stage; CONTAINS InterPro DOMAIN/s: Cupin, RmlC-type (InterPro:IPR011051), Cupin 1 (InterPro:IPR006045), R…	protein_coding	0	pp7l6d-Col6d	0.000149095	-5.64624	down-regulated
AT2G30810	Gibberellin-regulated family protein; INVOLVED IN: response to gibberellin stimulus; LOCATED IN: endomembrane system; EXPRESSED IN: stem; CONTAINS InterPro DOMAIN/s: Gibberellin regulated protein (InterPro:IPR003854); BEST Arabidopsis thaliana protein match is: GAST1 protein homolog 4 (TAIR:AT5G15230.1)	protein_coding	0	pp7l15d-Col15d	2.112e-07	-5.6457	down-regulated
AT1G53520	Encodes a plastid stroma localized fatty acid binding protein involved in fatty acid metabolism.	protein_coding	FATTY-ACID-BINDING PROTEIN 3 (FAP3); (ATFAP3)	pp7l9d-Col9d	4.60514e-07	-5.64563	down-regulated
AT1G77525	unknown protein; FUNCTIONS IN: molecular_function unknown; INVOLVED IN: biological_process unknown; LOCATED IN: endomembrane system	protein_coding	0	pp7l15d-Col15d	1.17209e-08	-5.64436	down-regulated
AT4G09960	Encodes a MADS box transcription factor expressed in the carpel and ovules. Plays a maternal role in fertilization and seed development. Controls the structure and mechanical properties of the seed coat.	protein_coding	SEEDSTICK (STK);AGAMOUS-LIKE 11 (AGL11)	pp7l9d-Col9d	1.56577e-06	-5.6437	down-regulated
AT4G32500	Encodes AKT5, a member of the Shaker family potassium ion (K+) channel. This family includes five groups based on phylogenetic analysis (FEBS Letters (2007) 581: 2357): I (inward rectifying channel): AKT1 (AT2G26650), AKT5 (AT4G32500) and SPIK (also known as AKT6, AT2G25600); II (inward rectifying channel): KAT1 (AT5G46240) and KAT2 (AT4G18290); III (weakly inward rectifying channel): AKT2 (AT4G2…	protein_coding	K+ TRANSPORTER 5 (AKT5);K+ TRANSPORTER 5 (KT5)	pp7l12d-Col12d	7.82695e-07	-5.64258	down-regulated
AT1G01453	unknown protein; FUNCTIONS IN: molecular_function unknown; INVOLVED IN: biological_process unknown; LOCATED IN: cellular_component unknown; BEST Arabidopsis thaliana protein match is: unknown protein (TAIR:AT4G01110.1)	protein_coding	0	pp7l15d-Col15d	1.78057e-09	-5.62826	down-regulated
AT4G26740	Encodes caleosin, a 27-kDa protein found within seed lipid bodies. Gene is expressed preferentially in the embryo, has similarity to a rice ABA-responsive gene, EFA27. Catalyze hydroperoxide-dependent mono-oxygenation reactions. Require calcium for peroxygenase activity. Probably deeply buried in lipid droplets or microsomes.	protein_coding	SEED GENE 1 (ATS1);CALEOSIN1 (CLO1);ARABIDOPSIS THALIANA PEROXYGENASE 1 (ATPXG1); (ATCLO1)	pp7l15d-Col15d	2.28956e-07	-5.62736	down-regulated
AT3G15670	Late embryogenesis abundant protein (LEA) family protein; FUNCTIONS IN: molecular_function unknown; INVOLVED IN: embryo development ending in seed dormancy; LOCATED IN: nucleus; EXPRESSED DURING: dry seed stage; BEST Arabidopsis thaliana protein match is: Late embryogenesis abundant protein (LEA) family protein (TAIR:AT1G52690.2)	protein_coding	LATE EMBRYOGENESIS ACCUMULATING 76 (LEA76)	pp7l12d-pp7l0d	1.30333e-07	7.34758	up-regulated
AT3G62180	Plant invertase/pectin methylesterase inhibitor superfamily protein; FUNCTIONS IN: enzyme inhibitor activity, pectinesterase inhibitor activity, pectinesterase activity; INVOLVED IN: biological_process unknown; LOCATED IN: endomembrane system; EXPRESSED IN: 9 plant structures; EXPRESSED DURING: L mature pollen stage, M germinated pollen stage, 4 anthesis, C globular stage, petal differentiation a…	protein_coding	0	pp7l9d-Col9d	2.2102e-06	-5.61359	down-regulated
AT1G05510	Protein is tyrosine-phosphorylated and its phosphorylation state is modulated in response to ABA in Arabidopsis thaliana seeds.	protein_coding	OIL BODY-ASSOCIATED PROTEIN 1A (OBAP1A)	pp7l12d-Col12d	2.74076e-05	-5.61219	down-regulated
AT5G51105	FUNCTIONS IN: molecular_function unknown; INVOLVED IN: biological_process unknown; LOCATED IN: endomembrane system; CONTAINS InterPro DOMAIN/s: Protein of unknown function DUF1278 (InterPro:IPR010701); BEST Arabidopsis thaliana protein match is: ECA1 gametogenesis related family protein (TAIR:AT4G09545.1)	protein_coding	0	pp7l15d-Col15d	3.97732e-06	-5.61166	down-regulated
AT1G14420	AT59; FUNCTIONS IN: lyase activity, pectate lyase activity; INVOLVED IN: plant-type cell wall organization; LOCATED IN: endomembrane system; EXPRESSED IN: 9 plant structures; EXPRESSED DURING: L mature pollen stage, M germinated pollen stage, 4 anthesis, C globular stage, petal differentiation and expansion stage; CONTAINS InterPro DOMAIN/s: Pectin lyase fold/virulence factor (InterPro:IPR011050)…	protein_coding	(AT59)	pp7l12d-Col12d	5.50163e-08	-5.61045	down-regulated
AT4G08220	Mutator-like transposase family, has a 5.3e-67 P-value blast match to Q9SUF8 /145-308 Pfam PF03108 MuDR family transposase (MuDr-element domain)	transposable_element_gene	0	pp7l6d-Col6d	2.07634e-05	-5.60959	down-regulated
AT1G71890	Encodes a sucrose transporter that is expressed in the endosperm. Mutants have delayed accumulation of fatty acids and embryo maturation.	protein_coding	(SUC5);SUCROSE-PROTON SYMPORTER 5 (ATSUC5)	pp7l15d-Col15d	5.06413e-07	-5.60088	down-regulated
AT3G25260	Major facilitator superfamily protein; FUNCTIONS IN: transporter activity; INVOLVED IN: oligopeptide transport; LOCATED IN: membrane; EXPRESSED IN: embryo, flower; EXPRESSED DURING: 4 anthesis, C globular stage, petal differentiation and expansion stage; CONTAINS InterPro DOMAIN/s: Oligopeptide transporter (InterPro:IPR000109), Major facilitator superfamily, general substrate transporter (InterPr…	protein_coding	NRT1/ PTR FAMILY 4.1 (NPF4.1); (ATNPF4.1)	pp7l15d-Col15d	4.19742e-08	-5.5981	down-regulated
AT5G55410	Bifunctional inhibitor/lipid-transfer protein/seed storage 2S albumin superfamily protein; FUNCTIONS IN: lipid binding; INVOLVED IN: lipid transport; LOCATED IN: endomembrane system; CONTAINS InterPro DOMAIN/s: Bifunctional inhibitor/plant lipid transfer protein/seed storage (InterPro:IPR016140), Plant lipid transfer protein/seed storage/trypsin-alpha amylase inhibitor (InterPro:IPR003612); BEST …	protein_coding	0	pp7l15d-Col15d	7.82316e-10	-5.59792	down-regulated
AT3G28790	Protein of unknown function (DUF1216); FUNCTIONS IN: molecular_function unknown; INVOLVED IN: biological_process unknown; LOCATED IN: endomembrane system; EXPRESSED IN: 9 plant structures; EXPRESSED DURING: L mature pollen stage, M germinated pollen stage, 4 anthesis, C globular stage, petal differentiation and expansion stage; CONTAINS InterPro DOMAIN/s: Protein of unknown function DUF1216 (Inte…	protein_coding	0	pp7l6d-Col6d	0.00974218	-5.59676	down-regulated
AT3G25170	Member of a diversely expressed predicted peptide family showing sequence similarity to tobacco Rapid Alkalinization Factor (RALF), and is believed to play an essential role in the physiology of Arabidopsis. Consists of a single exon and is characterized by a conserved C-terminal motif and N-terminal signal peptide.	protein_coding	RALF-LIKE 26 (RALFL26)	pp7l15d-Col15d	2.92327e-09	-5.59339	down-regulated
AT3G22840	Encodes an early light-inducible protein.	protein_coding	EARLY LIGHT-INDUCABLE PROTEIN (ELIP1); (ELIP)	pp7l12d-Col12d	1.99431e-09	-5.58504	down-regulated
AT3G49307	Expressed protein; FUNCTIONS IN: molecular_function unknown; INVOLVED IN: biological_process unknown; LOCATED IN: endomembrane system; BEST Arabidopsis thaliana protein match is: proline-rich family protein (TAIR:AT3G49300.1)	protein_coding	0	pp7l12d-Col12d	2.44635e-08	-5.5841	down-regulated
AT4G08670	Bifunctional inhibitor/lipid-transfer protein/seed storage 2S albumin superfamily protein; FUNCTIONS IN: lipid binding; INVOLVED IN: lipid transport; LOCATED IN: anchored to membrane; EXPRESSED IN: 8 plant structures; EXPRESSED DURING: L mature pollen stage, 4 anthesis, petal differentiation and expansion stage; CONTAINS InterPro DOMAIN/s: Bifunctional inhibitor/plant lipid transfer protein/seed …	protein_coding	GLYCOSYLPHOSPHATIDYLINOSITOL-ANCHORED LIPID PROTEIN TRANSFER 4 (LTPG4)	pp7l9d-Col9d	5.64899e-06	-5.57129	down-regulated
AT5G09550	GDP dissociation inhibitor family protein / Rab GTPase activator family protein; FUNCTIONS IN: RAB GDP-dissociation inhibitor activity; INVOLVED IN: regulation of GTPase activity, protein transport; LOCATED IN: cellular_component unknown; EXPRESSED IN: 16 plant structures; EXPRESSED DURING: 12 growth stages; CONTAINS InterPro DOMAIN/s: Rab GTPase activator (InterPro:IPR002005), GDP dissociation i…	protein_coding	RAB GDP-DISSOCIATION INHIBITOR (GDI)	pp7l9d-Col9d	2.03741e-06	-5.56763	down-regulated
AT5G37970	S-adenosyl-L-methionine-dependent methyltransferases superfamily protein; FUNCTIONS IN: S-adenosylmethionine-dependent methyltransferase activity, methyltransferase activity; INVOLVED IN: biological_process unknown; EXPRESSED IN: 6 plant structures; EXPRESSED DURING: M germinated pollen stage, 4 anthesis, petal differentiation and expansion stage; CONTAINS InterPro DOMAIN/s: SAM dependent carboxy…	protein_coding	0	pp7l9d-Col9d	1.57387e-05	-5.56671	down-regulated
AT5G14380	Encodes an arabinogalactan protein that is expressed in pollen, pollen sac and pollen tube. Loss of AGP6 function results in decreased fertility due to defects in pollen tube growth.	protein_coding	ARABINOGALACTAN PROTEIN 6 (AGP6)	pp7l9d-Col9d	2.34794e-05	-5.55413	down-regulated
AT2G19770	Encodes profilin 5, originally named profilin 4 (PRO4/PFN4). Low-molecular weight, actin monomer-binding protein that regulates the organization of actin cytoskeleton. Pollen-specific plant profilin present predominantly in mature pollen and growing pollen tubes.	protein_coding	PROFILIN 5 (PRF5)	pp7l9d-Col9d	1.29446e-05	-5.55328	down-regulated
AT3G10970	Haloacid dehalogenase-like hydrolase (HAD) superfamily protein; FUNCTIONS IN: hydrolase activity, catalytic activity; INVOLVED IN: metabolic process; LOCATED IN: chloroplast; EXPRESSED IN: 23 plant structures; EXPRESSED DURING: 13 growth stages; CONTAINS InterPro DOMAIN/s: Haloacid dehalogenase-like hydrolase (InterPro:IPR005834), HAD-superfamily hydrolase, subfamily IA, variant 3 (InterPro:IPR00…	protein_coding	0	pp7l12d-Col12d	1.52913e-12	-5.55283	down-regulated
AT5G44360	FAD-binding Berberine family protein; FUNCTIONS IN: electron carrier activity, oxidoreductase activity, FAD binding, catalytic activity; INVOLVED IN: oxidation reduction; LOCATED IN: endomembrane system; CONTAINS InterPro DOMAIN/s: FAD-binding, type 2 (InterPro:IPR016166), Oxygen oxidoreductase covalent FAD-binding site (InterPro:IPR006093), Berberine/berberine-like (InterPro:IPR012951), FAD link…	protein_coding	(ATBBE23)	pp7l15d-Col15d	4.32905e-06	-5.53741	down-regulated
AT2G34600	jasmonate-zim-domain protein 7 (JAZ7); CONTAINS InterPro DOMAIN/s: Tify (InterPro:IPR010399); BEST Arabidopsis thaliana protein match is: jasmonate-zim-domain protein 8 (TAIR:AT1G30135.1)	protein_coding	JASMONATE-ZIM-DOMAIN PROTEIN 7 (JAZ7); (TIFY5B)	pp7l15d-Col15d	1.05572e-09	-5.53679	down-regulated
AT5G40440	Encodes a mitogen-activated protein kinase kinase. Activates MPK8.	protein_coding	MITOGEN-ACTIVATED PROTEIN KINASE KINASE 3 (ATMKK3);MITOGEN-ACTIVATED PROTEIN KINASE KINASE 3 (MKK3)	pp7l6d-Col6d	1.62915e-06	-5.53379	down-regulated
AT3G15670	Late embryogenesis abundant protein (LEA) family protein; FUNCTIONS IN: molecular_function unknown; INVOLVED IN: embryo development ending in seed dormancy; LOCATED IN: nucleus; EXPRESSED DURING: dry seed stage; BEST Arabidopsis thaliana protein match is: Late embryogenesis abundant protein (LEA) family protein (TAIR:AT1G52690.2)	protein_coding	LATE EMBRYOGENESIS ACCUMULATING 76 (LEA76)	pp7l15d-pp7l0d	1.59483e-07	7.18136	up-regulated
AT4G11040	Encodes a nuclear localized protein with sequence similarity to PP2C phosphatases that is involved in seed dormancy. Loss of function mutations have reduced seed dormancy but does not act through ABA or DOG1 pathways. Lacks several conserved key residues and does not possess any appreciable phosphatase activity in in vitro assays. QTL allele with a nonsynonymous amino acid change confers seed dor…	protein_coding	DELAY OF GERMINATION 18 (DOG18);REDUCED DORMANCY 5 (RDO5)	pp7l12d-Col12d	1.22064e-07	-5.53009	down-regulated
AT4G12890	Gamma interferon responsive lysosomal thiol (GILT) reductase family protein; FUNCTIONS IN: catalytic activity; INVOLVED IN: biological_process unknown; LOCATED IN: endomembrane system; EXPRESSED IN: 9 plant structures; EXPRESSED DURING: 4 anthesis, C globular stage, petal differentiation and expansion stage, E expanded cotyledon stage, D bilateral stage; CONTAINS InterPro DOMAIN/s: Gamma interfer…	protein_coding	0	pp7l12d-Col12d	1.2191e-07	-5.52145	down-regulated
AT3G05930	germin-like protein (GLP8)	protein_coding	GERMIN-LIKE PROTEIN 8 (GLP8)	pp7l9d-Col9d	2.41662e-06	-5.51769	down-regulated
AT4G14690	Encodes an early light-induced protein. ELIPs are thought not to be directly involved in the synthesis and assembly of specific photosynthetic complexes, but rather affect the biogenesis of all chlorophyll-binding complexes. A study (PMID 17553115) has shown that the chlorophyll synthesis pathway was downregulated as a result of constitutive ELIP2 expression, leading to decreased chlorophyll avai…	protein_coding	EARLY LIGHT-INDUCIBLE PROTEIN 2 (ELIP2)	pp7l15d-Col15d	8.44303e-07	-5.51083	down-regulated
AT2G47770	Encodes a membrane-bound protein designated AtTSPO (Arabidopsis thaliana TSPO-related). AtTSPO is related to the bacterial outer membrane tryptophan-rich sensory protein (TspO) and the mammalian mitochondrial 18 kDa Translocator Protein (18 kDa TSPO), members of the TspO/MBR domain-containing membrane proteins. Mainly detected in dry seeds, but can be induced in vegetative tissues by osmotic or s…	protein_coding	TSPO(OUTER MEMBRANE TRYPTOPHAN-RICH SENSORY PROTEIN)-RELATED (ATTSPO);TSPO(OUTER MEMBRANE TRYPTOPHAN-RICH SENSORY PROTEIN)-RELATED (TSPO)	pp7l12d-pp7l0d	5.71661e-05	7.10692	up-regulated
AT1G68795	Member of a large family of putative ligands homologous to the Clavata3 gene. Consists of a single exon.	protein_coding	CLAVATA3/ESR-RELATED 12 (CLE12)	pp7l15d-Col15d	2.71293e-10	-5.50419	down-regulated
AT5G62730	Major facilitator superfamily protein; FUNCTIONS IN: transporter activity; INVOLVED IN: oligopeptide transport; LOCATED IN: membrane; EXPRESSED IN: 19 plant structures; EXPRESSED DURING: 12 growth stages; CONTAINS InterPro DOMAIN/s: Oligopeptide transporter (InterPro:IPR000109), Major facilitator superfamily, general substrate transporter (InterPro:IPR016196); BEST Arabidopsis thaliana protein ma…	protein_coding	0	pp7l9d-Col9d	1.03175e-05	-5.50003	down-regulated
AT3G06435	Expressed protein	protein_coding	0	pp7l6d-Col6d	0.00246776	-5.49819	down-regulated
AT2G26850	F-box family protein; FUNCTIONS IN: molecular_function unknown; INVOLVED IN: biological_process unknown; LOCATED IN: endomembrane system; EXPRESSED IN: 15 plant structures; EXPRESSED DURING: 6 growth stages; CONTAINS InterPro DOMAIN/s: F-box domain, cyclin-like (InterPro:IPR001810), F-box domain, Skp2-like (InterPro:IPR022364); BEST Arabidopsis thaliana protein match is: F-box family protein (TAI…	protein_coding	0	pp7l9d-Col9d	8.86343e-06	-5.49783	down-regulated
AT2G19900	The malic enzyme (EC 1.1.1.40) encoded by AtNADP-ME1 is expressed in response to developmental and cell-specific signals. The enzyme is active in vitro and appears to function as a homohexamer or homooctamer. It is believed to be a cytosolic protein.	protein_coding	ARABIDOPSIS THALIANA NADP-MALIC ENZYME 1 (ATNADP-ME1);NADP-MALIC ENZYME 1 (NADP-ME1)	pp7l12d-pp7l0d	1.95403e-06	7.05778	up-regulated
AT1G19940	glycosyl hydrolase 9B5 (GH9B5); FUNCTIONS IN: hydrolase activity, hydrolyzing O-glycosyl compounds, catalytic activity; INVOLVED IN: carbohydrate metabolic process; LOCATED IN: endomembrane system; EXPRESSED IN: 18 plant structures; EXPRESSED DURING: 11 growth stages; CONTAINS InterPro DOMAIN/s: Six-hairpin glycosidase (InterPro:IPR012341), Glycoside hydrolase, family 9, active site (InterPro:IPR…	protein_coding	GLYCOSYL HYDROLASE 9B5 (AtGH9B5);GLYCOSYL HYDROLASE 9B5 (GH9B5)	pp7l9d-Col9d	3.24302e-06	-5.48938	down-regulated
AT5G05390	putative laccase, a member of laccase family of genes (17 members in Arabidopsis).	protein_coding	LACCASE 12 (LAC12)	pp7l9d-Col9d	3.45584e-07	-5.48819	down-regulated
AT3G11050	ferritin 2 (FER2); FUNCTIONS IN: oxidoreductase activity, ferric iron binding, binding, transition metal ion binding; INVOLVED IN: response to oxidative stress, cellular iron ion homeostasis, response to abscisic acid stimulus, iron ion transport; LOCATED IN: chloroplast; EXPRESSED IN: 12 plant structures; EXPRESSED DURING: 7 growth stages; CONTAINS InterPro DOMAIN/s: Ferritin, N-terminal (InterP…	protein_coding	FERRITIN 2 (ATFER2);FERRITIN 2 (FER2)	pp7l12d-Col12d	1.44204e-08	-5.48753	down-regulated
AT1G06960	RNA-binding (RRM/RBD/RNP motifs) family protein; FUNCTIONS IN: RNA binding, nucleotide binding, nucleic acid binding; EXPRESSED IN: 20 plant structures; EXPRESSED DURING: 12 growth stages; CONTAINS InterPro DOMAIN/s: RNA recognition motif, RNP-1 (InterPro:IPR000504), Nucleotide-binding, alpha-beta plait (InterPro:IPR012677); BEST Arabidopsis thaliana protein match is: U2 small nuclear ribonucleop…	protein_coding	0	pp7l0d-Col0d	1.52023e-05	-5.47946	down-regulated
AT5G53588	#N/A	#N/A	#N/A	pp7l15d-Col15d	2.99732e-15	-5.47522	down-regulated
AT1G70185	other RNA	other_rna	0	pp7l15d-Col15d	6.04903e-08	-5.4714	down-regulated
AT3G52600	cell wall invertase 2 (CWINV2); FUNCTIONS IN: hydrolase activity, hydrolyzing O-glycosyl compounds; INVOLVED IN: sucrose catabolic process, using beta-fructofuranosidase, carbohydrate metabolic process; LOCATED IN: endomembrane system; EXPRESSED IN: 9 plant structures; EXPRESSED DURING: L mature pollen stage, M germinated pollen stage, 4 anthesis, C globular stage, petal differentiation and expan…	protein_coding	CELL WALL INVERTASE 2 (AtcwINV2);CELL WALL INVERTASE 2 (CWINV2); (ATCWIN2)	pp7l9d-Col9d	6.34681e-05	-5.46856	down-regulated
AT1G72290	Encodes a Kunitz-protease inhibitor, a water-soluble chlorophyll protein involved in herbivore resistance activation.	protein_coding	KUNITZ-PROTEASE INHIBITOR 1 (KUNITZ-PI;1);WATER-SOLUBLE CHLOROPHYLL PROTEIN (ATWSCP)	pp7l9d-Col9d	4.40913e-05	-5.4629	down-regulated
AT4G36700	RmlC-like cupins superfamily protein; FUNCTIONS IN: nutrient reservoir activity; INVOLVED IN: biological_process unknown; LOCATED IN: endomembrane system; EXPRESSED IN: seed; EXPRESSED DURING: seedling growth; CONTAINS InterPro DOMAIN/s: Cupin, RmlC-type (InterPro:IPR011051), Cupin 1 (InterPro:IPR006045), RmlC-like jelly roll fold (InterPro:IPR014710); BEST Arabidopsis thaliana protein match is: …	protein_coding	0	pp7l15d-Col15d	1.79732e-07	-5.45871	down-regulated
AT4G35010	putative beta-galactosidase (BGAL11 gene)	protein_coding	BETA-GALACTOSIDASE 11 (BGAL11)	pp7l12d-Col12d	1.05476e-06	-5.45835	down-regulated
AT4G14690	Encodes an early light-induced protein. ELIPs are thought not to be directly involved in the synthesis and assembly of specific photosynthetic complexes, but rather affect the biogenesis of all chlorophyll-binding complexes. A study (PMID 17553115) has shown that the chlorophyll synthesis pathway was downregulated as a result of constitutive ELIP2 expression, leading to decreased chlorophyll avai…	protein_coding	EARLY LIGHT-INDUCIBLE PROTEIN 2 (ELIP2)	pp7l12d-Col12d	4.53179e-05	-5.45718	down-regulated
AT1G55570	SKU5 similar 12 (sks12); FUNCTIONS IN: oxidoreductase activity, copper ion binding; INVOLVED IN: oxidation reduction; LOCATED IN: endomembrane system; EXPRESSED IN: 9 plant structures; EXPRESSED DURING: L mature pollen stage, M germinated pollen stage, 4 anthesis, C globular stage, petal differentiation and expansion stage; CONTAINS InterPro DOMAIN/s: Multicopper oxidase, type 3 (InterPro:IPR0117…	protein_coding	SKU5 SIMILAR 12 (sks12)	pp7l6d-Col6d	0.00196632	-5.45157	down-regulated
AT1G04580	Encodes aldehyde oxidase AAO4 preferentially expressed in developing seeds.	protein_coding	ALDEHYDE OXIDASE 4 (AAO4);ARABDOPSIS THALIANA ALDEHYDE OXIDASE 4 (ATAO-4);ALDEHYDE OXIDASE 2 (ATAO2);ALDEHYDE OXIDASE 4 (AO4)	pp7l12d-Col12d	5.43712e-08	-5.45076	down-regulated
AT3G09950	unknown protein; BEST Arabidopsis thaliana protein match is: unknown protein (TAIR:AT5G41761.1)	protein_coding	0	pp7l15d-Col15d	2.79397e-09	-5.44575	down-regulated
AT1G80660	H(+)-ATPase 9 (HA9); FUNCTIONS IN: hydrogen-exporting ATPase activity, phosphorylative mechanism; INVOLVED IN: proton transport; LOCATED IN: plasma membrane; EXPRESSED IN: 12 plant structures; EXPRESSED DURING: L mature pollen stage, M germinated pollen stage, 4 anthesis, petal differentiation and expansion stage; CONTAINS InterPro DOMAIN/s: ATPase, P-type, ATPase-associated domain (InterPro:IPR0…	protein_coding	H(+)-ATPASE 9 (HA9);H(+)-ATPASE 9 (AHA9)	pp7l9d-Col9d	0.000439006	-5.44569	down-regulated
AT3G28810	Protein of unknown function (DUF1216); FUNCTIONS IN: molecular_function unknown; INVOLVED IN: biological_process unknown; LOCATED IN: endomembrane system; EXPRESSED IN: male gametophyte, pollen tube; EXPRESSED DURING: L mature pollen stage, M germinated pollen stage; CONTAINS InterPro DOMAIN/s: Protein of unknown function DUF1216 (InterPro:IPR009605); BEST Arabidopsis thaliana protein match is: P…	protein_coding	0	pp7l9d-Col9d	5.45189e-05	-5.44035	down-regulated
AT2G05850	serine carboxypeptidase-like 38 (scpl38); FUNCTIONS IN: serine-type carboxypeptidase activity; INVOLVED IN: proteolysis; LOCATED IN: endomembrane system; EXPRESSED IN: 7 plant structures; EXPRESSED DURING: L mature pollen stage, M germinated pollen stage, 4 anthesis, C globular stage, petal differentiation and expansion stage; CONTAINS InterPro DOMAIN/s: Peptidase S10, serine carboxypeptidase (In…	protein_coding	SERINE CARBOXYPEPTIDASE-LIKE 38 (scpl38)	pp7l12d-Col12d	3.91746e-09	-5.43934	down-regulated
AT5G42235	Encodes a defensin-like (DEFL) family protein.	protein_coding	0	pp7l15d-Col15d	4.61986e-08	-5.43739	down-regulated
AT3G02810	Encodes a receptor-like cytoplasmic kinase localized in the membrane of pollen tube tip regions that controls micropylar pollen tube guidance in Arabidopsis.	protein_coding	LOST IN POLLEN TUBE GUIDANCE 2 (LIP2)	pp7l12d-Col12d	1.07651e-05	-5.43721	down-regulated
AT3G12000	S-locus related protein SLR1, putative (S1); FUNCTIONS IN: sugar binding; INVOLVED IN: recognition of pollen; LOCATED IN: endomembrane system; EXPRESSED IN: 8 plant structures; EXPRESSED DURING: 4 anthesis, C globular stage, petal differentiation and expansion stage; CONTAINS InterPro DOMAIN/s: Curculin-like (mannose-binding) lectin (InterPro:IPR001480), PAN-2 domain (InterPro:IPR013227), Apple-l…	protein_coding	0	pp7l9d-Col9d	0.000118635	-5.43288	down-regulated
AT5G37478	TPX2 (targeting protein for Xklp2) protein family; CONTAINS InterPro DOMAIN/s: Xklp2 targeting protein (InterPro:IPR009675); BEST Arabidopsis thaliana protein match is: TPX2 (targeting protein for Xklp2) protein family (TAIR:AT3G01015.1)	protein_coding	0	pp7l9d-Col9d	2.38273e-06	-5.4327	down-regulated
AT2G36780	UDP-Glycosyltransferase superfamily protein; FUNCTIONS IN: UDP-glycosyltransferase activity, transferase activity, transferring glycosyl groups; INVOLVED IN: metabolic process; LOCATED IN: cellular_component unknown; CONTAINS InterPro DOMAIN/s: UDP-glucuronosyl/UDP-glucosyltransferase (InterPro:IPR002213); BEST Arabidopsis thaliana protein match is: UDP-Glycosyltransferase superfamily protein (TA…	protein_coding	0	pp7l12d-Col12d	6.8837e-08	-5.43232	down-regulated
AT3G17110	pseudogene, glycine-rich protein	pseudogene	0	pp7l12d-Col12d	2.42829e-07	-5.42852	down-regulated
AT1G53540	HSP20-like chaperones superfamily protein; CONTAINS InterPro DOMAIN/s: Heat shock protein Hsp20 (InterPro:IPR002068), HSP20-like chaperone (InterPro:IPR008978); BEST Arabidopsis thaliana protein match is: heat shock protein 17.4 (TAIR:AT3G46230.1)	protein_coding	0	pp7l12d-Col12d	1.986e-07	-5.42629	down-regulated
AT1G04470	CONTAINS InterPro DOMAIN/s: Munc13 homology 1 (InterPro:IPR014770), Protein of unknown function DUF810 (InterPro:IPR008528), Mammalian uncoordinated homology 13, domain 2 (InterPro:IPR014772); BEST Arabidopsis thaliana protein match is: Protein of unknown function (DUF810) (TAIR:AT2G33420.1)	protein_coding	0	pp7l12d-Col12d	1.07815e-07	-5.42388	down-regulated
AT5G44973	Encodes a defensin-like (DEFL) family protein.	protein_coding	0	pp7l15d-Col15d	1.40267e-05	-5.42043	down-regulated
AT1G61720	Negative regulator of flavonoid biosynthesis, mutants accumulate flavonoid pigments in their seed coat, putative oxidoreductase. It is thought that a ternary complex composed of TT2, TT8 and TTG1 is necessary for correct expression of BAN in seed endothelium.	protein_coding	BANYULS (BAN)	pp7l9d-Col9d	1.33921e-06	-5.41706	down-regulated
AT1G58120	BEST Arabidopsis thaliana protein match is: methyltransferases (TAIR:AT5G01710.1)	protein_coding	0	pp7l9d-Col9d	7.58901e-06	-5.41703	down-regulated
AT4G08220	Mutator-like transposase family, has a 5.3e-67 P-value blast match to Q9SUF8 /145-308 Pfam PF03108 MuDR family transposase (MuDr-element domain)	transposable_element_gene	0	pp7l12d-Col12d	2.11203e-06	-5.41647	down-regulated
AT1G65480	FT, together with LFY, promotes flowering and is antagonistic with its homologous gene, TERMINAL FLOWER1 (TFL1). FT is expressed in leaves and is induced by long day treatment. Either the FT mRNA or protein is translocated to the shoot apex where it induces its own expression. Recent data suggests that FT protein acts as a long-range signal. FT is a target of CO and acts upstream of SOC1.	protein_coding	FLOWERING LOCUS T (FT);REDUCED STEM BRANCHING 8 (RSB8)	pp7l9d-Col9d	7.6902e-07	-5.41459	down-regulated
AT5G64070	Encodes a phosphatidylinositol 4-OH kinase, PI-4Kbeta1. Arabidopsis contains 12 PI-4Ks in three separate families: PI-4Kalphs, PI-4kbeta, and PI-4Kgamma. PI-4Kbeta1 is 83% identical to PI-4kbeta2 encoded by At5g09350. Interacts with the RabA4b GTPase. Important for polarized root hair growth as the loss of this gene and its close relative PI-4kbeta2, leads to the formation of abnormal root hairs.	protein_coding	PHOSPHATIDYLINOSITOL 4-OH KINASE BETA1 (PI-4KBETA1);PHOSPHATIDYLINOSITOL 4-OH KINASE BETA1 (PI4KBETA1)	pp7l9d-Col9d	3.45584e-07	-5.4107	down-regulated
AT5G62150	peptidoglycan-binding LysM domain-containing protein; FUNCTIONS IN: molecular_function unknown; INVOLVED IN: cell wall macromolecule catabolic process; LOCATED IN: endomembrane system; EXPRESSED IN: 15 plant structures; EXPRESSED DURING: 6 growth stages; BEST Arabidopsis thaliana protein match is: peptidoglycan-binding LysM domain-containing protein (TAIR:AT4G25433.1)	protein_coding	0	pp7l15d-Col15d	8.86944e-12	-5.40747	down-regulated
AT4G11630	Ribosomal protein L19 family protein; FUNCTIONS IN: structural constituent of ribosome; INVOLVED IN: translation, ribosome biogenesis; LOCATED IN: ribosome, intracellular; CONTAINS InterPro DOMAIN/s: Ribosomal protein L19 (InterPro:IPR001857); BEST Arabidopsis thaliana protein match is: Ribosomal protein L19 family protein (TAIR:AT5G11750.1)	protein_coding	0	pp7l0d-Col0d	1.28303e-06	-5.40409	down-regulated
AT5G40260	Encodes RPG1 (RUPTURED POLLEN GRAIN1), a member of the MtN3/saliva gene family. Crucial for exine pattern formation and cell integrity of microspores.	protein_coding	(SWEET8); (AtSWEET8);RUPTURED POLLEN GRAIN1 (RPG1)	pp7l15d-Col15d	1.62179e-09	-5.40182	down-regulated
AT3G62710	Glycosyl hydrolase family protein; FUNCTIONS IN: xylan 1,4-beta-xylosidase activity, hydrolase activity, hydrolyzing O-glycosyl compounds; INVOLVED IN: carbohydrate metabolic process; LOCATED IN: endomembrane system; EXPRESSED IN: 14 plant structures; EXPRESSED DURING: L mature pollen stage, M germinated pollen stage, 4 anthesis, C globular stage, petal differentiation and expansion stage; CONTAI…	protein_coding	0	pp7l9d-Col9d	4.7902e-05	-5.40118	down-regulated
AT2G26450	Plant invertase/pectin methylesterase inhibitor superfamily; FUNCTIONS IN: enzyme inhibitor activity, pectinesterase activity; INVOLVED IN: cell wall modification; LOCATED IN: cell wall, plant-type cell wall; EXPRESSED IN: 9 plant structures; EXPRESSED DURING: L mature pollen stage, M germinated pollen stage, 4 anthesis, C globular stage, petal differentiation and expansion stage; CONTAINS InterP…	protein_coding	0	pp7l9d-Col9d	1.48302e-05	-5.40065	down-regulated
AT4G15248	B-box type zinc finger family protein; FUNCTIONS IN: zinc ion binding; INVOLVED IN: biological_process unknown; LOCATED IN: intracellular; CONTAINS InterPro DOMAIN/s: Zinc finger, B-box (InterPro:IPR000315); BEST Arabidopsis thaliana protein match is: B-box type zinc finger family protein (TAIR:AT3G21890.1)	protein_coding	MICROPROTEIN 1A (MIP1A);B-BOX DOMAIN PROTEIN 30 (BBX30)	pp7l15d-Col15d	2.55824e-07	-5.39863	down-regulated
AT2G37770	Encodes an NADPH-dependent aldo-keto reductase that can act on a wide variety of substrates in vitro including saturated and unsaturated aldehydes, steroids, and sugars. GFP-tagged AKR4C9 localizes to the chloroplast where it may play a role in detoxifying reactive carbonyl compounds that threaten to impair the photosynthetic process. Transcript levels for this gene are up-regulated in response t…	protein_coding	ALDO-KETO REDUCTASE FAMILY 4 MEMBER C9 (AKR4C9);CHLOROPLASTIC ALDO-KETO REDUCTASE (ChlAKR)	pp7l12d-Col12d	6.83232e-13	-5.39721	down-regulated
AT1G29680	Protein of unknown function (DUF1264); CONTAINS InterPro DOMAIN/s: Protein of unknown function DUF1264 (InterPro:IPR010686); BEST Arabidopsis thaliana protein match is: Protein of unknown function (DUF1264) (TAIR:AT5G45690.1)	protein_coding	0	pp7l12d-Col12d	2.03895e-07	-5.38633	down-regulated
AT5G01300	PEBP (phosphatidylethanolamine-binding protein) family protein; FUNCTIONS IN: phosphatidylethanolamine binding; INVOLVED IN: biological_process unknown; LOCATED IN: cellular_component unknown; EXPRESSED IN: 7 plant structures; EXPRESSED DURING: LP.04 four leaves visible, 4 anthesis, 4 leaf senescence stage, petal differentiation and expansion stage, LP.08 eight leaves visible; CONTAINS InterPro D…	protein_coding	0	pp7l12d-Col12d	1.69853e-09	-5.386	down-regulated
AT4G20420	Tapetum specific protein TAP35/TAP44; FUNCTIONS IN: molecular_function unknown; INVOLVED IN: biological_process unknown; LOCATED IN: endomembrane system; EXPRESSED IN: 9 plant structures; EXPRESSED DURING: 4 anthesis, F mature embryo stage, petal differentiation and expansion stage, E expanded cotyledon stage, D bilateral stage; CONTAINS InterPro DOMAIN/s: Tapetum specific TAP35TAP44 (InterPro:IP…	protein_coding	0	pp7l9d-Col9d	0.000194779	-5.38453	down-regulated
AT1G28375	unknown protein; FUNCTIONS IN: molecular_function unknown; INVOLVED IN: biological_process unknown; LOCATED IN: endomembrane system; EXPRESSED IN: petal, leaf whorl, sepal, flower; EXPRESSED DURING: 4 anthesis, petal differentiation and expansion stage	protein_coding	0	pp7l9d-Col9d	8.70103e-05	-5.37998	down-regulated
AT4G08220	Mutator-like transposase family, has a 5.3e-67 P-value blast match to Q9SUF8 /145-308 Pfam PF03108 MuDR family transposase (MuDr-element domain)	transposable_element_gene	0	pp7l9d-Col9d	6.81955e-06	-5.37991	down-regulated
AT5G53870	early nodulin-like protein 1 (ENODL1); FUNCTIONS IN: electron carrier activity, copper ion binding; LOCATED IN: plasma membrane, anchored to membrane; EXPRESSED IN: 22 plant structures; EXPRESSED DURING: 9 growth stages; CONTAINS InterPro DOMAIN/s: Plastocyanin-like (InterPro:IPR003245), Cupredoxin (InterPro:IPR008972); BEST Arabidopsis thaliana protein match is: early nodulin-like protein 2 (TAI…	protein_coding	EARLY NODULIN-LIKE PROTEIN 1 (ENODL1); (AtENODL1)	pp7l15d-Col15d	1.27457e-10	-5.37942	down-regulated
AT5G26730	Fasciclin-like arabinogalactan family protein; FUNCTIONS IN: molecular_function unknown; INVOLVED IN: biological_process unknown; LOCATED IN: mitochondrion; CONTAINS InterPro DOMAIN/s: FAS1 domain (InterPro:IPR000782); BEST Arabidopsis thaliana protein match is: Fasciclin-like arabinogalactan family protein (TAIR:AT5G16920.1)	protein_coding	0	pp7l9d-Col9d	7.76917e-05	-5.37441	down-regulated
AT5G28690	Protein of unknown function (DUF1685); CONTAINS InterPro DOMAIN/s: Protein of unknown function DUF1685 (InterPro:IPR012881); BEST Arabidopsis thaliana protein match is: Protein of unknown function (DUF1685) (TAIR:AT3G04700.1)	protein_coding	0	pp7l12d-Col12d	1.39715e-08	-5.37254	down-regulated
AT1G35290	Thioesterase superfamily protein; CONTAINS InterPro DOMAIN/s: Thioesterase superfamily (InterPro:IPR006683); BEST Arabidopsis thaliana protein match is: Thioesterase superfamily protein (TAIR:AT1G35250.1)	protein_coding	ACYL-LIPID THIOESTERASE 1 (ALT1)	pp7l9d-Col9d	2.37069e-06	-5.37145	down-regulated
AT1G30350	Pectin lyase-like superfamily protein; FUNCTIONS IN: lyase activity, pectate lyase activity; INVOLVED IN: biological_process unknown; LOCATED IN: endomembrane system; EXPRESSED IN: petal, leaf whorl, sepal, flower; EXPRESSED DURING: 4 anthesis, petal differentiation and expansion stage; CONTAINS InterPro DOMAIN/s: Pectin lyase fold/virulence factor (InterPro:IPR011050), AmbAllergen (InterPro:IPR0…	protein_coding	0	pp7l6d-Col6d	2.83512e-05	-5.3709	down-regulated
AT5G61720	Protein of unknown function (DUF1216); FUNCTIONS IN: molecular_function unknown; INVOLVED IN: biological_process unknown; LOCATED IN: endomembrane system; EXPRESSED IN: 9 plant structures; EXPRESSED DURING: L mature pollen stage, M germinated pollen stage, 4 anthesis, C globular stage, petal differentiation and expansion stage; CONTAINS InterPro DOMAIN/s: Protein of unknown function DUF1216 (Inte…	protein_coding	0	pp7l6d-Col6d	0.00012672	-5.35891	down-regulated
AT5G12960	FUNCTIONS IN: catalytic activity; LOCATED IN: endomembrane system; CONTAINS InterPro DOMAIN/s: Protein of unknown function DUF1680 (InterPro:IPR012878), Six-hairpin glycosidase-like (InterPro:IPR008928); BEST Arabidopsis thaliana protein match is: Putative glycosyl hydrolase of unknown function (DUF1680) (TAIR:AT5G12950.1)	protein_coding	0	pp7l9d-Col9d	1.80902e-05	-5.35445	down-regulated
AT4G33860	Glycosyl hydrolase family 10 protein; FUNCTIONS IN: cation binding, hydrolase activity, hydrolyzing O-glycosyl compounds, catalytic activity; INVOLVED IN: carbohydrate metabolic process; LOCATED IN: endomembrane system; CONTAINS InterPro DOMAIN/s: Glycoside hydrolase, family 10 (InterPro:IPR001000), Carbohydrate-binding, CenC-like (InterPro:IPR003305), Glycoside hydrolase, catalytic core (InterPr…	protein_coding	0	pp7l12d-Col12d	6.79375e-07	-5.35281	down-regulated
AT1G71770	Encodes a Class I polyA-binding protein. Expressed in floral organs. Binds polyA sepharose in vitro.	protein_coding	POLY(A)-BINDING PROTEIN 5 (PAB5)	pp7l9d-Col9d	1.17193e-05	-5.35211	down-regulated
AT2G23900	Pectin lyase-like superfamily protein; FUNCTIONS IN: polygalacturonase activity; INVOLVED IN: carbohydrate metabolic process; LOCATED IN: endomembrane system; EXPRESSED IN: 9 plant structures; EXPRESSED DURING: L mature pollen stage, M germinated pollen stage, 4 anthesis, C globular stage, petal differentiation and expansion stage; CONTAINS InterPro DOMAIN/s: Pectin lyase fold/virulence factor (I…	protein_coding	0	pp7l9d-Col9d	2.45394e-06	-5.34959	down-regulated
AT5G59320	Predicted to encode a PR (pathogenesis-related) protein. Belongs to the lipid transfer protein (PR-14) family with the following members: At2g38540/LTP1, At2g38530/LTP2, At5g59320/LTP3, At5g59310/LTP4, At3g51600/LTP5, At3g08770/LTP6, At2g15050/LTP7, At2g18370/LTP8, At2g15325/LTP9, At5g01870/LTP10, At4g33355/LTP11, At3g51590/LTP12, At5g44265/LTP13, At5g62065/LTP14, At4g08530/LTP15. The mRNA is cel…	protein_coding	LIPID TRANSFER PROTEIN 3 (LTP3)	pp7l12d-pp7l0d	5.43715e-09	7.05712	up-regulated
AT1G52690	Late embryogenesis abundant protein (LEA) family protein; BEST Arabidopsis thaliana protein match is: Late embryogenesis abundant protein (LEA) family protein (TAIR:AT3G15670.1)	protein_coding	LATE EMBRYOGENESIS ABUNDANT 7 (LEA7)	pp7l12d-pp7l0d	0.000491531	7.02496	up-regulated
AT2G35730	Heavy metal transport/detoxification superfamily protein ; FUNCTIONS IN: metal ion binding; INVOLVED IN: metal ion transport; LOCATED IN: endomembrane system; EXPRESSED IN: 6 plant structures; EXPRESSED DURING: 4 anthesis, petal differentiation and expansion stage; CONTAINS InterPro DOMAIN/s: Heavy metal transport/detoxification protein (InterPro:IPR006121), Heavy-metal-associated, conserved site…	protein_coding	0	pp7l12d-Col12d	9.11937e-05	-5.33694	down-regulated
AT5G44360	FAD-binding Berberine family protein; FUNCTIONS IN: electron carrier activity, oxidoreductase activity, FAD binding, catalytic activity; INVOLVED IN: oxidation reduction; LOCATED IN: endomembrane system; CONTAINS InterPro DOMAIN/s: FAD-binding, type 2 (InterPro:IPR016166), Oxygen oxidoreductase covalent FAD-binding site (InterPro:IPR006093), Berberine/berberine-like (InterPro:IPR012951), FAD link…	protein_coding	(ATBBE23)	pp7l12d-Col12d	4.99435e-06	-5.32892	down-regulated
AT3G54800	Pleckstrin homology (PH) and lipid-binding START domains-containing protein; CONTAINS InterPro DOMAIN/s: Protein of unknown function DUF1336 (InterPro:IPR009769), Lipid-binding START (InterPro:IPR002913), Pleckstrin homology-type (InterPro:IPR011993), Pleckstrin homology (InterPro:IPR001849); BEST Arabidopsis thaliana protein match is: Pleckstrin homology (PH) and lipid-binding START domains-cont…	protein_coding	0	pp7l9d-Col9d	1.76856e-05	-5.32537	down-regulated
AT1G47980	unknown protein; FUNCTIONS IN: molecular_function unknown; INVOLVED IN: biological_process unknown; LOCATED IN: endomembrane system; EXPRESSED IN: 6 plant structures; EXPRESSED DURING: 4 anthesis, F mature embryo stage, petal differentiation and expansion stage, E expanded cotyledon stage; BEST Arabidopsis thaliana protein match is: unknown protein (TAIR:AT3G62730.1)	protein_coding	0	pp7l6d-Col6d	0.003039	-5.32378	down-regulated
AT5G04120	Encodes a cofactor-dependent phosphoglycerate mutase (dPGM) - like protein with phosphoserine phosphatase activity that may be responsible for serine anabolism.	protein_coding	0	pp7l6d-pp7l0d	8.7743e-07	6.95893	up-regulated
AT1G24580	RING/U-box superfamily protein; FUNCTIONS IN: zinc ion binding; LOCATED IN: endomembrane system; CONTAINS InterPro DOMAIN/s: Zinc finger, RING-type (InterPro:IPR001841), Zinc finger, C3HC4 RING-type (InterPro:IPR018957); BEST Arabidopsis thaliana protein match is: RING/U-box superfamily protein (TAIR:AT1G67856.1)	protein_coding	0	pp7l15d-Col15d	2.43209e-10	-5.32092	down-regulated
AT3G22840	Encodes an early light-inducible protein.	protein_coding	EARLY LIGHT-INDUCABLE PROTEIN (ELIP1); (ELIP)	pp7l15d-pp7l0d	2.9589e-05	6.9466	up-regulated
AT3G01270	Pectate lyase family protein; FUNCTIONS IN: lyase activity, pectate lyase activity; INVOLVED IN: biological_process unknown; LOCATED IN: endomembrane system; EXPRESSED IN: 20 plant structures; EXPRESSED DURING: 14 growth stages; CONTAINS InterPro DOMAIN/s: Pectin lyase fold/virulence factor (InterPro:IPR011050), Pectate lyase, N-terminal (InterPro:IPR007524), AmbAllergen (InterPro:IPR018082), Pec…	protein_coding	0	pp7l6d-Col6d	0.00174449	-5.31917	down-regulated
AT5G49180	Encodes a putative pectin methylesterase. The gene is preferentially expressed in floral buds and more specifically in mucilage secretory cells of seeds. Mutants have smaller mucilage cells and abnormal mucilage profiles.	protein_coding	PECTIN METHYLESTERASE 58 (PME58)	pp7l15d-Col15d	7.8936e-06	-5.31894	down-regulated
AT2G44560	glycosyl hydrolase 9B11 (GH9B11); FUNCTIONS IN: hydrolase activity, hydrolyzing O-glycosyl compounds, catalytic activity; INVOLVED IN: carbohydrate metabolic process; LOCATED IN: endomembrane system; EXPRESSED IN: 8 plant structures; EXPRESSED DURING: L mature pollen stage, M germinated pollen stage, 4 anthesis, C globular stage, petal differentiation and expansion stage; CONTAINS InterPro DOMAIN…	protein_coding	GLYCOSYL HYDROLASE 9B11 (AtGH9B11);GLYCOSYL HYDROLASE 9B11 (GH9B11)	pp7l9d-Col9d	7.17411e-07	-5.31887	down-regulated
AT3G28810	Protein of unknown function (DUF1216); FUNCTIONS IN: molecular_function unknown; INVOLVED IN: biological_process unknown; LOCATED IN: endomembrane system; EXPRESSED IN: male gametophyte, pollen tube; EXPRESSED DURING: L mature pollen stage, M germinated pollen stage; CONTAINS InterPro DOMAIN/s: Protein of unknown function DUF1216 (InterPro:IPR009605); BEST Arabidopsis thaliana protein match is: P…	protein_coding	0	pp7l12d-Col12d	1.0299e-06	-5.3157	down-regulated
AT1G26720	unknown protein; FUNCTIONS IN: molecular_function unknown; INVOLVED IN: biological_process unknown; LOCATED IN: endomembrane system; BEST Arabidopsis thaliana protein match is: unknown protein (TAIR:AT1G26710.1)	protein_coding	0	pp7l9d-Col9d	0.000229467	-5.3156	down-regulated
AT1G23350	Plant invertase/pectin methylesterase inhibitor superfamily protein; FUNCTIONS IN: enzyme inhibitor activity, pectinesterase inhibitor activity, pectinesterase activity; INVOLVED IN: biological_process unknown; LOCATED IN: endomembrane system; EXPRESSED IN: 9 plant structures; EXPRESSED DURING: L mature pollen stage, M germinated pollen stage, 4 anthesis, C globular stage, petal differentiation a…	protein_coding	0	pp7l12d-Col12d	6.04155e-07	-5.30684	down-regulated
AT1G47980	unknown protein; FUNCTIONS IN: molecular_function unknown; INVOLVED IN: biological_process unknown; LOCATED IN: endomembrane system; EXPRESSED IN: 6 plant structures; EXPRESSED DURING: 4 anthesis, F mature embryo stage, petal differentiation and expansion stage, E expanded cotyledon stage; BEST Arabidopsis thaliana protein match is: unknown protein (TAIR:AT3G62730.1)	protein_coding	0	pp7l9d-Col9d	0.00207318	-5.30163	down-regulated
AT1G53520	Encodes a plastid stroma localized fatty acid binding protein involved in fatty acid metabolism.	protein_coding	FATTY-ACID-BINDING PROTEIN 3 (FAP3); (ATFAP3)	pp7l6d-Col6d	8.96354e-06	-5.29269	down-regulated
AT5G48180	Encodes a nitrile-specifier protein NSP5. NSP5 is one out of five (At3g16400/NSP1, At2g33070/NSP2, At3g16390/NSP3, At3g16410/NSP4 and At5g48180/NSP5) A. thaliana epithiospecifier protein (ESP) homologues that promote simple nitrile, but not epithionitrile or thiocyanate formation.	protein_coding	NITRILE SPECIFIER PROTEIN 5 (NSP5); (ATNSP5)	pp7l15d-Col15d	3.03671e-09	-5.28531	down-regulated
AT4G09960	Encodes a MADS box transcription factor expressed in the carpel and ovules. Plays a maternal role in fertilization and seed development. Controls the structure and mechanical properties of the seed coat.	protein_coding	SEEDSTICK (STK);AGAMOUS-LIKE 11 (AGL11)	pp7l12d-Col12d	2.80963e-08	-5.26796	down-regulated
AT3G15050	IQ-domain 10 (IQD10); FUNCTIONS IN: calmodulin binding; INVOLVED IN: biological_process unknown; LOCATED IN: chloroplast; EXPRESSED IN: 9 plant structures; EXPRESSED DURING: 4 anthesis, petal differentiation and expansion stage; CONTAINS InterPro DOMAIN/s: IQ calmodulin-binding region (InterPro:IPR000048); BEST Arabidopsis thaliana protein match is: IQ-domain 9 (TAIR:AT2G33990.1)	protein_coding	IQ-DOMAIN 10 (IQD10)	pp7l9d-Col9d	5.11271e-05	-5.26672	down-regulated
AT3G62230	Target promoter of the male germline-specific transcription factor DUO1.	protein_coding	DUO1-ACTIVATED F-BOX 1 (DAF1)	pp7l15d-Col15d	9.11496e-08	-5.26656	down-regulated
AT3G62170	VANGUARD 1 homolog 2 (VGDH2); FUNCTIONS IN: enzyme inhibitor activity, pectinesterase activity; INVOLVED IN: cell wall modification; LOCATED IN: endomembrane system, cell wall, plant-type cell wall; EXPRESSED IN: 10 plant structures; EXPRESSED DURING: L mature pollen stage, M germinated pollen stage, 4 anthesis, C globular stage, petal differentiation and expansion stage; CONTAINS InterPro DOMAIN…	protein_coding	VANGUARD 1 HOMOLOG 2 (VGDH2)	pp7l6d-Col6d	0.00032203	-5.26568	down-regulated
AT1G08115	U1A small nuclear RNA	small_nuclear_rna	0	pp7l15d-Col15d	1.07495e-06	-5.26352	down-regulated
AT5G10990	SAUR-like auxin-responsive protein family ; CONTAINS InterPro DOMAIN/s: Auxin responsive SAUR protein (InterPro:IPR003676); BEST Arabidopsis thaliana protein match is: SAUR-like auxin-responsive protein family (TAIR:AT1G75590.1)	protein_coding	SMALL AUXIN UPREGULATED RNA 69 (SAUR69)	pp7l15d-Col15d	1.95705e-08	-5.26281	down-regulated
AT5G42130	Encodes a protein belonging to the mitochondrial carrier family and similar to animal mitoferrin but likely NOT to be located in the mitochondria, but rather in chloroplasts. It is likely to be involved in transporting iron into the chloroplast.	protein_coding	MITOFERRINLIKE1 (Mfl1); (AtMfl1)	pp7l6d-Col6d	7.44967e-05	-5.25857	down-regulated
AT5G53870	early nodulin-like protein 1 (ENODL1); FUNCTIONS IN: electron carrier activity, copper ion binding; LOCATED IN: plasma membrane, anchored to membrane; EXPRESSED IN: 22 plant structures; EXPRESSED DURING: 9 growth stages; CONTAINS InterPro DOMAIN/s: Plastocyanin-like (InterPro:IPR003245), Cupredoxin (InterPro:IPR008972); BEST Arabidopsis thaliana protein match is: early nodulin-like protein 2 (TAI…	protein_coding	EARLY NODULIN-LIKE PROTEIN 1 (ENODL1); (AtENODL1)	pp7l12d-Col12d	2.00851e-09	-5.25805	down-regulated
AT5G42130	Encodes a protein belonging to the mitochondrial carrier family and similar to animal mitoferrin but likely NOT to be located in the mitochondria, but rather in chloroplasts. It is likely to be involved in transporting iron into the chloroplast.	protein_coding	MITOFERRINLIKE1 (Mfl1); (AtMfl1)	pp7l0d-Col0d	4.88355e-05	-5.25641	down-regulated
AT1G55970	HAC4 is most likely to be an expressed pseudogene that lacks HAT function. there is a single nucleotide deletion in both the HAC4 genomic and cDNA sequences relative to its homologs. The resulting frameshift within the open reading frame causes a stop codon to occur within the predicted acetyltransferase catalytic domain.	protein_coding	ARABIDOPSIS THALIANA P300/CBP ACETYLTRANSFERASE-RELATED PROTEIN 2 (ATHPCAT2);HISTONE ACETYLTRANSFERASE OF THE CBP FAMILY 6 (HAC6);HISTONE ACETYLTRANSFERASE OF THE GNAT/MYST SUPERFAMILY 4 (HAG4);HISTONE ACETYLTRANSFERASE OF THE CBP FAMILY 4 (HAC4);HISTONE ACETYLTRANSFERASE OF THE GNAT/MYST SUPERFAMILY 04 (HAG04); (HAC04); (HAC02)	pp7l12d-Col12d	1.5312e-07	-5.25353	down-regulated
AT3G08900	RGP3 is a UDP-arabinose mutase that catalyzes the interconversion between the pyranose and furanose forms of UDP-L-arabinose. It is a reversibly autoglycosylated protein. Fluorescently-tagged RGP3 is found in the cytosol and associated with Golgi-like particles when expressed in tobacco leaves. An RGP3-YFP fusion protein under the control a native promoter can be found in the endosperm of Arabido…	protein_coding	(RGP);REVERSIBLY GLYCOSYLATED POLYPEPTIDE 3 (RGP3)	pp7l12d-Col12d	5.37886e-05	-5.24619	down-regulated
AT2G45580	member of CYP76C	protein_coding	CYTOCHROME P450, FAMILY 76, SUBFAMILY C, POLYPEPTIDE 3 (CYP76C3)	pp7l12d-Col12d	3.69677e-06	-5.23948	down-regulated
AT1G78950	Terpenoid cyclases family protein; CONTAINS InterPro DOMAIN/s: Terpene synthase, conserved site (InterPro:IPR002365), Squalene cyclase (InterPro:IPR018333), Terpenoid cylases/protein prenyltransferase alpha-alpha toroid (InterPro:IPR008930), Prenyltransferase/squalene oxidase (InterPro:IPR001330); BEST Arabidopsis thaliana protein match is: camelliol C synthase 1 (TAIR:AT1G78955.1)	protein_coding	(ATBAS); (ATLUP4);BETA-AMYRIN SYNTHASE (BAS)	pp7l9d-Col9d	9.73961e-05	-5.23883	down-regulated
AT2G25540	cellulose synthase	protein_coding	CELLULOSE SYNTHASE 10 (CESA10)	pp7l15d-Col15d	3.67516e-07	-5.23758	down-regulated
AT1G07600	metallothionein, binds to and detoxifies excess copper and other metals, limiting oxidative damage.	protein_coding	METALLOTHIONEIN 1A (MT1A);METALLOTHIONEIN 1 (MT1);LIGHT STRESS-REGULATED 4 (LSR4);METALLOTHIONEIN Q (MT-Q);METALLOTHIONEIN 2 (ATMT-2); (ATMT-Q);ARABIDOPSIS METALLOTHIONEIN 1 (ATMT1)	pp7l15d-Col15d	2.20798e-08	-5.2374	down-regulated
AT1G06960	RNA-binding (RRM/RBD/RNP motifs) family protein; FUNCTIONS IN: RNA binding, nucleotide binding, nucleic acid binding; EXPRESSED IN: 20 plant structures; EXPRESSED DURING: 12 growth stages; CONTAINS InterPro DOMAIN/s: RNA recognition motif, RNP-1 (InterPro:IPR000504), Nucleotide-binding, alpha-beta plait (InterPro:IPR012677); BEST Arabidopsis thaliana protein match is: U2 small nuclear ribonucleop…	protein_coding	0	pp7l6d-Col6d	2.29526e-05	-5.23314	down-regulated
AT3G17060	Pectin lyase-like superfamily protein; FUNCTIONS IN: pectinesterase activity; INVOLVED IN: cell wall modification; LOCATED IN: endomembrane system, cell wall, plant-type cell wall; EXPRESSED IN: 9 plant structures; EXPRESSED DURING: L mature pollen stage, M germinated pollen stage, 4 anthesis, C globular stage, petal differentiation and expansion stage; CONTAINS InterPro DOMAIN/s: Pectinesterase,…	protein_coding	0	pp7l12d-Col12d	8.58422e-08	-5.23275	down-regulated
AT4G31830	unknown protein	protein_coding	0	pp7l12d-Col12d	9.77625e-08	-5.23182	down-regulated
AT5G59320	Predicted to encode a PR (pathogenesis-related) protein. Belongs to the lipid transfer protein (PR-14) family with the following members: At2g38540/LTP1, At2g38530/LTP2, At5g59320/LTP3, At5g59310/LTP4, At3g51600/LTP5, At3g08770/LTP6, At2g15050/LTP7, At2g18370/LTP8, At2g15325/LTP9, At5g01870/LTP10, At4g33355/LTP11, At3g51590/LTP12, At5g44265/LTP13, At5g62065/LTP14, At4g08530/LTP15. The mRNA is cel…	protein_coding	LIPID TRANSFER PROTEIN 3 (LTP3)	pp7l6d-pp7l0d	2.045e-08	6.94164	up-regulated
AT5G45630	CONTAINS InterPro DOMAIN/s: Protein of unknown function DUF584 (InterPro:IPR007608); BEST Arabidopsis thaliana protein match is: AtS40-3 (TAIR:AT4G18980.1)	protein_coding	0	pp7l15d-Col15d	6.4448e-12	-5.2295	down-regulated
AT1G52690	Late embryogenesis abundant protein (LEA) family protein; BEST Arabidopsis thaliana protein match is: Late embryogenesis abundant protein (LEA) family protein (TAIR:AT3G15670.1)	protein_coding	LATE EMBRYOGENESIS ABUNDANT 7 (LEA7)	pp7l12d-Col12d	2.35296e-10	-5.22537	down-regulated
AT5G26700	RmlC-like cupins superfamily protein; FUNCTIONS IN: manganese ion binding, nutrient reservoir activity; INVOLVED IN: biological_process unknown; LOCATED IN: endomembrane system, apoplast; EXPRESSED IN: 10 plant structures; EXPRESSED DURING: 4 anthesis, C globular stage, petal differentiation and expansion stage; CONTAINS InterPro DOMAIN/s: Cupin, RmlC-type (InterPro:IPR011051), Cupin 1 (InterPro:…	protein_coding	0	pp7l9d-Col9d	1.58132e-06	-5.22081	down-regulated
AT5G44973	Encodes a defensin-like (DEFL) family protein.	protein_coding	0	pp7l12d-Col12d	7.41702e-06	-5.21818	down-regulated
AT5G40440	Encodes a mitogen-activated protein kinase kinase. Activates MPK8.	protein_coding	MITOGEN-ACTIVATED PROTEIN KINASE KINASE 3 (ATMKK3);MITOGEN-ACTIVATED PROTEIN KINASE KINASE 3 (MKK3)	pp7l0d-Col0d	3.84696e-06	-5.21606	down-regulated
AT1G64110	Target promoter of the male germline-specific transcription factor DUO1.	protein_coding	DUO1-ACTIVATED ATPASE 1 (DAA1)	pp7l6d-pp7l0d	3.54694e-06	6.89572	up-regulated
AT5G62800	Protein with RING/U-box and TRAF-like domains; FUNCTIONS IN: ubiquitin-protein ligase activity, zinc ion binding; INVOLVED IN: multicellular organismal development, protein ubiquitination, ubiquitin-dependent protein catabolic process; LOCATED IN: nucleus; EXPRESSED IN: stem; CONTAINS InterPro DOMAIN/s: TRAF-like (InterPro:IPR008974), Seven-in-absentia protein, TRAF-like domain (InterPro:IPR01812…	protein_coding	0	pp7l12d-Col12d	3.25035e-06	-5.21486	down-regulated
AT4G14815	Bifunctional inhibitor/lipid-transfer protein/seed storage 2S albumin superfamily protein; FUNCTIONS IN: lipid binding; INVOLVED IN: lipid transport; LOCATED IN: anchored to membrane; EXPRESSED IN: petal, leaf whorl, sepal, flower; EXPRESSED DURING: 4 anthesis, petal differentiation and expansion stage; CONTAINS InterPro DOMAIN/s: Bifunctional inhibitor/plant lipid transfer protein/seed storage (…	protein_coding	0	pp7l6d-Col6d	0.000787304	-5.21111	down-regulated
AT1G69120	Floral homeotic gene encoding a MADS domain protein homologous to SRF transcription factors. Specifies floral meristem and sepal identity. Required for the transcriptional activation of AGAMOUS. Interacts with LEAFY.Binds to promoter and regulates the expression of flowering time genes SVP, SOC1 and AGL24.	protein_coding	(ATAP1);APETALA1 (AP1);AGAMOUS-LIKE 7 (AGL7)	pp7l6d-Col6d	3.55106e-05	-5.20581	down-regulated
AT3G57240	encodes a member of glycosyl hydrolase family 17	protein_coding	BETA-1,3-GLUCANASE 3 (BG3); (ATBG3)	pp7l12d-Col12d	2.34506e-07	-5.20449	down-regulated
AT5G16960	Zinc-binding dehydrogenase family protein; FUNCTIONS IN: oxidoreductase activity, binding, zinc ion binding, catalytic activity; INVOLVED IN: response to oxidative stress; EXPRESSED IN: leaf whorl, sepal, flower, stamen; EXPRESSED DURING: 4 anthesis, petal differentiation and expansion stage; CONTAINS InterPro DOMAIN/s: GroES-like (InterPro:IPR011032), NAD(P)-binding domain (InterPro:IPR016040), …	protein_coding	0	pp7l9d-Col9d	2.21655e-06	-5.19969	down-regulated
AT3G05960	Encodes a hexose sugar transporter that is expressed in pollen. STP6 may play a role in providing sugars during late pollen maturation or pollen tube germination.	protein_coding	SUGAR TRANSPORTER 6 (ATSTP6);SUGAR TRANSPORTER 6 (STP6)	pp7l9d-Col9d	0.000179678	-5.19668	down-regulated
AT5G51950	Glucose-methanol-choline (GMC) oxidoreductase family protein; FUNCTIONS IN: aldehyde-lyase activity, oxidoreductase activity, acting on CH-OH group of donors, FAD binding; INVOLVED IN: response to salt stress; LOCATED IN: endomembrane system; EXPRESSED IN: 11 plant structures; EXPRESSED DURING: 4 anthesis, C globular stage, F mature embryo stage, petal differentiation and expansion stage, E expan…	protein_coding	0	pp7l12d-Col12d	3.48239e-05	-5.19629	down-regulated
AT1G10180	BEST Arabidopsis thaliana protein match is: exocyst complex component 84B (TAIR:AT5G49830.1)	protein_coding	EXOCYST COMPLEX COMPONENT 84C (EXO84C)	pp7l6d-Col6d	1.94464e-08	-5.19481	down-regulated
AT5G03720	Member of Heat Stress Transcription Factor (Hsf) family. Expression is regulated by DREB2A and in turn HSFA3 regulates the expression of hsps Hsp18.1-CI and Hsp26.5-MII35S. Involved in establishing thermotolerence.	protein_coding	ARABIDOPSIS THALIANA HEAT SHOCK TRANSCRIPTION FACTOR A3 (AT-HSFA3);HEAT SHOCK TRANSCRIPTION FACTOR A3 (HSFA3)	pp7l15d-Col15d	2.28554e-09	-5.18861	down-regulated
AT4G29850	Eukaryotic protein of unknown function (DUF872); CONTAINS InterPro DOMAIN/s: Uncharacterised protein family UPF0414, transmembrane (InterPro:IPR008590); BEST Arabidopsis thaliana protein match is: Eukaryotic protein of unknown function (DUF872) (TAIR:AT2G19350.1)	protein_coding	0	pp7l9d-Col9d	0.000396643	-5.18836	down-regulated
AT2G02140	Predicted to encode a PR (pathogenesis-related) protein. Belongs to the plant defensin (PDF) family with the following members: At1g75830/PDF1.1, At5g44420/PDF1.2a, At2g26020/PDF1.2b, At5g44430/PDF1.2c, At2g26010/PDF1.3, At1g19610/PDF1.4, At1g55010/PDF1.5, At2g02120/PDF2.1, At2g02100/PDF2.2, At2g02130/PDF2.3, At1g61070/PDF2.4, At5g63660/PDF2.5, At2g02140/PDF2.6, At5g38330/PDF3.1 and At4g30070/PDF…	protein_coding	LOW-MOLECULAR-WEIGHT CYSTEINE-RICH 72 (LCR72); (PDF2.6)	pp7l9d-Col9d	4.36363e-06	-5.18316	down-regulated
AT5G66780	unknown protein	protein_coding	0	pp7l15d-pp7l0d	2.22884e-06	6.86334	up-regulated
AT5G50030	Plant invertase/pectin methylesterase inhibitor superfamily protein; FUNCTIONS IN: enzyme inhibitor activity, pectinesterase inhibitor activity, pectinesterase activity; INVOLVED IN: biological_process unknown; LOCATED IN: endomembrane system; EXPRESSED IN: 13 plant structures; EXPRESSED DURING: L mature pollen stage, M germinated pollen stage, 4 anthesis, C globular stage, petal differentiation …	protein_coding	0	pp7l9d-Col9d	2.13571e-06	-5.17299	down-regulated
AT1G05340	unknown protein; FUNCTIONS IN: molecular_function unknown; INVOLVED IN: biological_process unknown; LOCATED IN: chloroplast; EXPRESSED IN: 14 plant structures; EXPRESSED DURING: 7 growth stages; BEST Arabidopsis thaliana protein match is: unknown protein (TAIR:AT2G32210.1)	protein_coding	0	pp7l15d-Col15d	7.62404e-09	-5.17278	down-regulated
AT1G52690	Late embryogenesis abundant protein (LEA) family protein; BEST Arabidopsis thaliana protein match is: Late embryogenesis abundant protein (LEA) family protein (TAIR:AT3G15670.1)	protein_coding	LATE EMBRYOGENESIS ABUNDANT 7 (LEA7)	pp7l6d-pp7l0d	0.00102142	6.83386	up-regulated
AT5G48210	FUNCTIONS IN: molecular_function unknown; INVOLVED IN: biological_process unknown; LOCATED IN: endomembrane system; EXPRESSED IN: petal, leaf whorl, sepal, flower; EXPRESSED DURING: petal differentiation and expansion stage; CONTAINS InterPro DOMAIN/s: Protein of unknown function DUF1278 (InterPro:IPR010701); BEST Arabidopsis thaliana protein match is: ECA1 gametogenesis related family protein (T…	protein_coding	0	pp7l9d-Col9d	0.000164062	-5.16762	down-regulated
AT4G24640	Encodes AppB protein (AppB1).	protein_coding	(APPB1)	pp7l12d-Col12d	1.85662e-07	-5.16699	down-regulated
AT1G60740	Thioredoxin superfamily protein; FUNCTIONS IN: oxidoreductase activity, antioxidant activity; INVOLVED IN: cell redox homeostasis; LOCATED IN: plasma membrane; EXPRESSED IN: male gametophyte, cultured cell, pollen tube, leaf; EXPRESSED DURING: L mature pollen stage, M germinated pollen stage; CONTAINS InterPro DOMAIN/s: Thioredoxin fold (InterPro:IPR012335), Thioredoxin-like (InterPro:IPR017936),…	protein_coding	0	pp7l9d-Col9d	9.96103e-06	-5.16589	down-regulated
AT5G38760	Late embryogenesis abundant protein (LEA) family protein; BEST Arabidopsis thaliana protein match is: Late embryogenesis abundant protein (LEA) family protein (TAIR:AT5G53820.1)	protein_coding	0	pp7l15d-Col15d	4.57133e-06	-5.16523	down-regulated
AT2G07560	H(+)-ATPase 6 (HA6); FUNCTIONS IN: protein binding, ATPase activity; INVOLVED IN: cation transport, metabolic process, ATP biosynthetic process; LOCATED IN: plasma membrane, membrane; EXPRESSED IN: 11 plant structures; EXPRESSED DURING: L mature pollen stage, M germinated pollen stage, 4 anthesis, petal differentiation and expansion stage; CONTAINS InterPro DOMAIN/s: ATPase, P-type, ATPase-associ…	protein_coding	H(+)-ATPASE 6 (AHA6);H(+)-ATPASE 6 (HA6)	pp7l6d-Col6d	0.00332241	-5.16168	down-regulated
AT5G47000	Peroxidase superfamily protein; FUNCTIONS IN: peroxidase activity, xylan 1,4-beta-xylosidase activity; INVOLVED IN: oxidation reduction, response to oxidative stress; LOCATED IN: endomembrane system; EXPRESSED IN: 13 plant structures; EXPRESSED DURING: L mature pollen stage, M germinated pollen stage, 4 anthesis, C globular stage, petal differentiation and expansion stage; CONTAINS InterPro DOMAI…	protein_coding	0	pp7l12d-Col12d	1.6189e-07	-5.16156	down-regulated
AT1G01980	member of Reticuline oxidase-like family	protein_coding	(ATSEC1A);SIMILAR TO ELECTRON CARRIER 1A (SEC1A); (ATBBE1)	pp7l9d-Col9d	4.7902e-05	-5.15325	down-regulated
AT3G59900	Encodes ARGOS (Auxin-Regulated Gene Involved in Organ Size). Inducible by auxin. Involved in lateral organ size control. Transgenic plants expressing sense or antisense ARGOS cDNA display enlarged or reduced aerial organs, respectively. The alteration in organ size is attributable mainly to changes in cell number and the duration of organ growth.	protein_coding	AUXIN-REGULATED GENE INVOLVED IN ORGAN SIZE (ARGOS)	pp7l15d-Col15d	5.50439e-08	-5.1524	down-regulated
AT5G51950	Glucose-methanol-choline (GMC) oxidoreductase family protein; FUNCTIONS IN: aldehyde-lyase activity, oxidoreductase activity, acting on CH-OH group of donors, FAD binding; INVOLVED IN: response to salt stress; LOCATED IN: endomembrane system; EXPRESSED IN: 11 plant structures; EXPRESSED DURING: 4 anthesis, C globular stage, F mature embryo stage, petal differentiation and expansion stage, E expan…	protein_coding	0	pp7l6d-Col6d	0.000218027	-5.15236	down-regulated
AT5G59320	Predicted to encode a PR (pathogenesis-related) protein. Belongs to the lipid transfer protein (PR-14) family with the following members: At2g38540/LTP1, At2g38530/LTP2, At5g59320/LTP3, At5g59310/LTP4, At3g51600/LTP5, At3g08770/LTP6, At2g15050/LTP7, At2g18370/LTP8, At2g15325/LTP9, At5g01870/LTP10, At4g33355/LTP11, At3g51590/LTP12, At5g44265/LTP13, At5g62065/LTP14, At4g08530/LTP15. The mRNA is cel…	protein_coding	LIPID TRANSFER PROTEIN 3 (LTP3)	pp7l9d-pp7l0d	1.9317e-08	6.82077	up-regulated
AT2G28680	RmlC-like cupins superfamily protein; FUNCTIONS IN: nutrient reservoir activity; INVOLVED IN: biological_process unknown; LOCATED IN: cellular_component unknown; EXPRESSED IN: petal, leaf whorl, sepal, male gametophyte, flower; EXPRESSED DURING: 4 anthesis, petal differentiation and expansion stage; CONTAINS InterPro DOMAIN/s: Cupin, RmlC-type (InterPro:IPR011051), Cupin 1 (InterPro:IPR006045), R…	protein_coding	0	pp7l9d-Col9d	0.00011848	-5.14778	down-regulated
AT3G15760	unknown protein; FUNCTIONS IN: molecular_function unknown; INVOLVED IN: biological_process unknown; LOCATED IN: endomembrane system; EXPRESSED IN: 22 plant structures; EXPRESSED DURING: 10 growth stages; BEST Arabidopsis thaliana protein match is: unknown protein (TAIR:AT1G52565.1)	protein_coding	0	pp7l12d-Col12d	2.06353e-07	-5.14651	down-regulated
AT5G45890	Senescence-associated gene 12 (SAG12) encoding a cysteine protease influenced by cytokinin, auxin, and sugars.Localized to special vacuole found during senescence called senescence associated vacuoles which are different from central vacuole in the tonoplast composition and pH.	protein_coding	SENESCENCE-ASSOCIATED GENE 12 (SAG12); (ATSAG12)	pp7l9d-pp7l0d	0.000388085	6.8174	up-regulated
AT1G60740	Thioredoxin superfamily protein; FUNCTIONS IN: oxidoreductase activity, antioxidant activity; INVOLVED IN: cell redox homeostasis; LOCATED IN: plasma membrane; EXPRESSED IN: male gametophyte, cultured cell, pollen tube, leaf; EXPRESSED DURING: L mature pollen stage, M germinated pollen stage; CONTAINS InterPro DOMAIN/s: Thioredoxin fold (InterPro:IPR012335), Thioredoxin-like (InterPro:IPR017936),…	protein_coding	0	pp7l12d-Col12d	3.0462e-07	-5.14156	down-regulated
AT1G72110	O-acyltransferase (WSD1-like) family protein; CONTAINS InterPro DOMAIN/s: O-acyltransferase, WSD1, C-terminal (InterPro:IPR009721), O-acyltransferase, WSD1, N-terminal (InterPro:IPR004255); BEST Arabidopsis thaliana protein match is: O-acyltransferase (WSD1-like) family protein (TAIR:AT5G53390.1)	protein_coding	0	pp7l6d-Col6d	0.000969838	-5.13967	down-regulated
AT5G50030	Plant invertase/pectin methylesterase inhibitor superfamily protein; FUNCTIONS IN: enzyme inhibitor activity, pectinesterase inhibitor activity, pectinesterase activity; INVOLVED IN: biological_process unknown; LOCATED IN: endomembrane system; EXPRESSED IN: 13 plant structures; EXPRESSED DURING: L mature pollen stage, M germinated pollen stage, 4 anthesis, C globular stage, petal differentiation …	protein_coding	0	pp7l12d-Col12d	6.56554e-08	-5.13444	down-regulated
AT2G29380	highly ABA-induced PP2C gene 3 (HAI3); FUNCTIONS IN: protein serine/threonine phosphatase activity, catalytic activity; INVOLVED IN: protein amino acid dephosphorylation; LOCATED IN: protein serine/threonine phosphatase complex; CONTAINS InterPro DOMAIN/s: Protein phosphatase 2C, manganese/magnesium aspartate binding site (InterPro:IPR000222), Protein phosphatase 2C-related (InterPro:IPR001932), …	protein_coding	HIGHLY ABA-INDUCED PP2C GENE 3 (HAI3)	pp7l6d-pp7l0d	1.12404e-07	6.70629	up-regulated
AT5G48100	Encodes a protein that is similar to laccase-like polyphenol oxidases. Involved in lignin and flavonoids biosynthesis. It has four conserved copper binding domains. Expressed in developing testa, where it colocalizes with the flavonoid end products proanthocyanidins and flavonols. Mutant plants exhibited a delay in developmentally determined browning of the testa, characterized by the pale brown …	protein_coding	TRANSPARENT TESTA 10 (TT10);LACCASE-LIKE 15 (LAC15); (ATLAC15); (ATTT10)	pp7l12d-Col12d	0.000116595	-5.12905	down-regulated
AT4G10380	Boric acid channel. Essential for efficient boron uptake and plant development under boron limitation. Also functions in arsenite transport and tolerance. Localized preferentially in outer membrane domains of root cells.	protein_coding	NOD26-LIKE MIP 6 (NLM6); (AtNIP5;1);NOD26-LIKE MIP 8 (NLM8);NOD26-LIKE INTRINSIC PROTEIN 5;1 (NIP5;1)	pp7l12d-Col12d	2.8573e-06	-5.12714	down-regulated
AT5G54240	Protein of unknown function (DUF1223); CONTAINS InterPro DOMAIN/s: Protein of unknown function DUF1223 (InterPro:IPR010634); BEST Arabidopsis thaliana protein match is: Protein of unknown function (DUF1223) (TAIR:AT4G27350.1)	protein_coding	0	pp7l15d-Col15d	1.46327e-09	-5.12649	down-regulated
AT4G01710	belongs to the DIS(distorted) gene family. Encodes a actin polymerization factor. Involved in cell expansion of trichome.	protein_coding	(ARPC5);CROOKED (CRK)	pp7l12d-Col12d	1.32568e-07	-5.12439	down-regulated
AT2G47770	Encodes a membrane-bound protein designated AtTSPO (Arabidopsis thaliana TSPO-related). AtTSPO is related to the bacterial outer membrane tryptophan-rich sensory protein (TspO) and the mammalian mitochondrial 18 kDa Translocator Protein (18 kDa TSPO), members of the TspO/MBR domain-containing membrane proteins. Mainly detected in dry seeds, but can be induced in vegetative tissues by osmotic or s…	protein_coding	TSPO(OUTER MEMBRANE TRYPTOPHAN-RICH SENSORY PROTEIN)-RELATED (ATTSPO);TSPO(OUTER MEMBRANE TRYPTOPHAN-RICH SENSORY PROTEIN)-RELATED (TSPO)	pp7l6d-pp7l0d	0.000202989	6.69143	up-regulated
AT4G30460	glycine-rich protein; FUNCTIONS IN: molecular_function unknown; INVOLVED IN: biological_process unknown; LOCATED IN: endomembrane system; EXPRESSED IN: 20 plant structures; EXPRESSED DURING: 12 growth stages	protein_coding	0	pp7l15d-Col15d	3.1156e-08	-5.12144	down-regulated
AT3G25950	TRAM, LAG1 and CLN8 (TLC) lipid-sensing domain containing protein; FUNCTIONS IN: molecular_function unknown; INVOLVED IN: biological_process unknown; LOCATED IN: endomembrane system, integral to membrane; EXPRESSED IN: stem, sepal, male gametophyte, pedicel; EXPRESSED DURING: 4 anthesis; CONTAINS InterPro DOMAIN/s: TRAM/LAG1/CLN8 homology domain (InterPro:IPR006634); BEST Arabidopsis thaliana pro…	protein_coding	0	pp7l12d-Col12d	1.40718e-05	-5.1136	down-regulated
AT5G07430	Pectin lyase-like superfamily protein; FUNCTIONS IN: pectinesterase activity; INVOLVED IN: cell wall modification; LOCATED IN: endomembrane system, cell wall, plant-type cell wall; EXPRESSED IN: 9 plant structures; EXPRESSED DURING: L mature pollen stage, M germinated pollen stage, 4 anthesis, C globular stage, petal differentiation and expansion stage; CONTAINS InterPro DOMAIN/s: Pectin lyase fo…	protein_coding	0	pp7l12d-Col12d	1.18356e-07	-5.11258	down-regulated
AT5G28510	beta glucosidase 24 (BGLU24); FUNCTIONS IN: cation binding, hydrolase activity, hydrolyzing O-glycosyl compounds, catalytic activity; INVOLVED IN: carbohydrate metabolic process; LOCATED IN: endomembrane system; CONTAINS InterPro DOMAIN/s: Glycoside hydrolase, family 1 (InterPro:IPR001360), Glycoside hydrolase, family 1, active site (InterPro:IPR018120), Glycoside hydrolase, catalytic core (Inter…	protein_coding	BETA GLUCOSIDASE 24 (BGLU24)	pp7l6d-pp7l0d	3.92793e-07	6.68095	up-regulated
AT3G15670	Late embryogenesis abundant protein (LEA) family protein; FUNCTIONS IN: molecular_function unknown; INVOLVED IN: embryo development ending in seed dormancy; LOCATED IN: nucleus; EXPRESSED DURING: dry seed stage; BEST Arabidopsis thaliana protein match is: Late embryogenesis abundant protein (LEA) family protein (TAIR:AT1G52690.2)	protein_coding	LATE EMBRYOGENESIS ACCUMULATING 76 (LEA76)	pp7l9d-pp7l0d	1.04757e-06	6.66284	up-regulated
AT2G35765	unknown protein; LOCATED IN: endomembrane system; BEST Arabidopsis thaliana protein match is: unknown protein (TAIR:AT1G19500.1)	protein_coding	0	pp7l9d-Col9d	6.66405e-06	-5.10201	down-regulated
AT3G21890	B-box type zinc finger family protein; FUNCTIONS IN: sequence-specific DNA binding transcription factor activity, zinc ion binding; INVOLVED IN: response to UV-B, regulation of transcription; LOCATED IN: intracellular; EXPRESSED IN: 18 plant structures; EXPRESSED DURING: 7 growth stages; CONTAINS InterPro DOMAIN/s: Zinc finger, B-box (InterPro:IPR000315); BEST Arabidopsis thaliana protein match i…	protein_coding	MICROPROTEIN 1B (MIP1B);B-BOX DOMAIN PROTEIN 31 (BBX31)	pp7l15d-Col15d	5.79405e-08	-5.10163	down-regulated
AT1G50310	sugar transporter 9 (STP9); FUNCTIONS IN: carbohydrate transmembrane transporter activity, sugar:hydrogen symporter activity; INVOLVED IN: transport, transmembrane transport; LOCATED IN: integral to membrane, membrane; EXPRESSED IN: 16 plant structures; EXPRESSED DURING: 8 growth stages; CONTAINS InterPro DOMAIN/s: Sugar transporter, conserved site (InterPro:IPR005829), Major facilitator superfam…	protein_coding	SUGAR TRANSPORTER 9 (ATSTP9);SUGAR TRANSPORTER 9 (STP9)	pp7l9d-Col9d	0.000655895	-5.10029	down-regulated
AT3G28007	Nodulin MtN3 family protein; LOCATED IN: endomembrane system, integral to membrane, membrane; EXPRESSED IN: 15 plant structures; EXPRESSED DURING: 8 growth stages; CONTAINS InterPro DOMAIN/s: MtN3/saliva-related transmembrane protein, conserved region (InterPro:IPR018169), RAG1-activating protein 1 homologue (InterPro:IPR018179), RAG1-activating protein-1-related (InterPro:IPR004316); BEST Arabid…	protein_coding	(AtSWEET4); (SWEET4)	pp7l15d-Col15d	7.32924e-14	-5.09735	down-regulated
AT3G48580	xyloglucan endotransglucosylase/hydrolase 11 (XTH11); FUNCTIONS IN: hydrolase activity, acting on glycosyl bonds, hydrolase activity, hydrolyzing O-glycosyl compounds, xyloglucan:xyloglucosyl transferase activity; INVOLVED IN: carbohydrate metabolic process, cellular glucan metabolic process; LOCATED IN: endomembrane system, apoplast, cell wall; EXPRESSED IN: embryo, pedicel, flower, carpel; EXPR…	protein_coding	XYLOGLUCAN ENDOTRANSGLUCOSYLASE/HYDROLASE 11 (XTH11)	pp7l15d-Col15d	4.20776e-06	-5.09681	down-regulated
AT5G55750	hydroxyproline-rich glycoprotein family protein	protein_coding	0	pp7l12d-Col12d	4.1969e-06	-5.0956	down-regulated
AT5G01190	putative laccase, a member of laccase family of genes (17 members in Arabidopsis).	protein_coding	LACCASE 10 (LAC10)	pp7l9d-Col9d	4.03895e-06	-5.09524	down-regulated
AT1G22110	structural constituent of ribosome; FUNCTIONS IN: structural constituent of ribosome; INVOLVED IN: translation; LOCATED IN: ribosome, intracellular, chloroplast; EXPRESSED IN: 7 plant structures; EXPRESSED DURING: L mature pollen stage, M germinated pollen stage, 4 anthesis, petal differentiation and expansion stage; CONTAINS InterPro DOMAIN/s: Protein of unknown function DUF3049 (InterPro:IPR021…	protein_coding	0	pp7l15d-Col15d	7.12799e-08	-5.09443	down-regulated
AT5G46295	unknown protein; BEST Arabidopsis thaliana protein match is: unknown protein (TAIR:AT1G06475.1)	protein_coding	0	pp7l15d-Col15d	2.00784e-08	-5.09377	down-regulated
AT1G75790	SKU5 similar 18 (sks18); FUNCTIONS IN: pectinesterase activity, copper ion binding; INVOLVED IN: oxidation reduction; LOCATED IN: endomembrane system; EXPRESSED IN: 6 plant structures; EXPRESSED DURING: 4 anthesis, petal differentiation and expansion stage, E expanded cotyledon stage; CONTAINS InterPro DOMAIN/s: Multicopper oxidase, type 3 (InterPro:IPR011707), Cupredoxin (InterPro:IPR008972), Mu…	protein_coding	SKU5 SIMILAR 18 (sks18)	pp7l9d-Col9d	3.10015e-05	-5.08905	down-regulated
AT2G37880	Protein of unknown function, DUF617; CONTAINS InterPro DOMAIN/s: Protein of unknown function DUF617, plant (InterPro:IPR006460); BEST Arabidopsis thaliana protein match is: Protein of unknown function, DUF617 (TAIR:AT1G21050.1)	protein_coding	0	pp7l15d-Col15d	6.87704e-07	-5.08301	down-regulated
AT3G20083	a member of A-type cytochrome P450	pseudogene	CYTOCHROME P450, FAMILY 705, SUBFAMILY A, POLYPEPTIDE 16 (CYP705A16)	pp7l12d-Col12d	7.08029e-06	-5.08199	down-regulated
AT5G01300	PEBP (phosphatidylethanolamine-binding protein) family protein; FUNCTIONS IN: phosphatidylethanolamine binding; INVOLVED IN: biological_process unknown; LOCATED IN: cellular_component unknown; EXPRESSED IN: 7 plant structures; EXPRESSED DURING: LP.04 four leaves visible, 4 anthesis, 4 leaf senescence stage, petal differentiation and expansion stage, LP.08 eight leaves visible; CONTAINS InterPro D…	protein_coding	0	pp7l15d-pp7l0d	8.39938e-05	6.63528	up-regulated
AT1G51250	Plant self-incompatibility protein S1 family; FUNCTIONS IN: molecular_function unknown; INVOLVED IN: biological_process unknown; LOCATED IN: endomembrane system; EXPRESSED IN: male gametophyte, pollen tube; EXPRESSED DURING: L mature pollen stage, M germinated pollen stage; CONTAINS InterPro DOMAIN/s: Plant self-incompatibility S1 (InterPro:IPR010264); BEST Arabidopsis thaliana protein match is: …	protein_coding	0	pp7l9d-Col9d	8.08266e-06	-5.07897	down-regulated
AT1G61680	terpene synthase 14 (TPS14); CONTAINS InterPro DOMAIN/s: Terpene synthase, metal-binding domain (InterPro:IPR005630), Terpenoid synthase (InterPro:IPR008949), Terpenoid cylases/protein prenyltransferase alpha-alpha toroid (InterPro:IPR008930), Terpene synthase-like (InterPro:IPR001906); BEST Arabidopsis thaliana protein match is: terpene synthase 02 (TAIR:AT4G16730.1)	protein_coding	TERPENE SYNTHASE 14 (TPS14);TERPENE SYNTHASE 14 (ATTPS14)	pp7l12d-Col12d	9.64201e-05	-5.0787	down-regulated
AT1G79000	Homologous to CREB-binding protein, a co-activator of transcription with histone acetyl-transferase activity. No single prior lysine acetylation is sufficient to block HAC1 acetylation of the H3 or H4 peptides, suggesting that HAC1, HAC5, and HAC12 can acetylate any of several lysines present in the peptides. HAM2 acetylates histone H4 lysine 5. A plant line expressing an RNAi construct targeted …	protein_coding	HISTONE ACETYLTRANSFERASE OF THE CBP FAMILY 1 (HAC1)	pp7l0d-Col0d	4.88355e-05	-5.07786	down-regulated
AT2G33775	Member of a diversely expressed predicted peptide family showing sequence similarity to tobacco Rapid Alkalinization Factor (RALF), and is believed to play an essential role in the physiology of Arabidopsis. Consists of a single exon and is characterized by a conserved C-terminal motif and N-terminal signal peptide.	protein_coding	RALF-LIKE 19 (RALFL19)	pp7l9d-Col9d	6.95159e-05	-5.07315	down-regulated
AT5G15950	Adenosylmethionine decarboxylase family protein; FUNCTIONS IN: adenosylmethionine decarboxylase activity; INVOLVED IN: spermidine biosynthetic process, spermine biosynthetic process, polyamine biosynthetic process; LOCATED IN: cellular_component unknown; EXPRESSED IN: male gametophyte, pollen tube; EXPRESSED DURING: L mature pollen stage, M germinated pollen stage; CONTAINS InterPro DOMAIN/s: S-a…	protein_coding	0	pp7l15d-Col15d	1.84307e-07	-5.05546	down-regulated
AT3G17980	Calcium-dependent lipid-binding (CaLB domain) family protein; CONTAINS InterPro DOMAIN/s: C2 membrane targeting protein (InterPro:IPR018029), C2 calcium/lipid-binding domain, CaLB (InterPro:IPR008973), C2 calcium-dependent membrane targeting (InterPro:IPR000008); BEST Arabidopsis thaliana protein match is: Calcium-dependent lipid-binding (CaLB domain) family protein (TAIR:AT1G48590.2)	protein_coding	HOMOLOG OF OSGAP1 (ATGAP1);C2 DOMAIN (C2);ARABIDOPSIS THALIANA C2 DOMAIN (ATC2);C2-DOMAIN ABA-RELATED (CAR4)	pp7l12d-Col12d	2.85228e-06	-5.05404	down-regulated
AT3G56275	pseudogene of unknown protein	pseudogene	0	pp7l12d-pp7l0d	1.37638e-06	6.60101	up-regulated
AT1G03790	Encodes SOMNUS (SOM), a nucleus-localized CCCH-type zinc finger protein. SOM negatively regulates light-dependent seed germination downstream of PIL5 (AT2G20180).	protein_coding	TANDEM CCCH ZINC FINGER PROTEIN 4 (TZF4);SOMNUS (SOM); (ATTZF4)	pp7l15d-Col15d	4.46619e-12	-5.05299	down-regulated
AT1G44224	Encodes a ECA1 gametogenesis related family protein	protein_coding	0	pp7l6d-Col6d	0.00537188	-5.04866	down-regulated
AT5G59220	Encodes a member of the PP2C family (Clade A protein phosphatases type 2C). Functions as a negative regulator of osmotic stress and ABA signaling.	protein_coding	SENESCENCE ASSOCIATED GENE 113 (SAG113);HIGHLY ABA-INDUCED PP2C GENE 1 (HAI1)	pp7l15d-Col15d	2.05437e-12	-5.04502	down-regulated
AT5G50260	Encodes a papain-like cysteine protease involved in tapetal programmed cell death and pollen development.CEP1 is expressed specifically in the tapetum from stages 5 to 11 of anther development. The CEP1 protein first appears as a proenzyme in precursor protease vesicles, and is then transported to the vacuole and transformed into the mature enzyme before rupture of the vacuole. CEP1 was also rele…	protein_coding	CYSTEINE ENDOPEPTIDASE 1 (CEP1)	pp7l15d-Col15d	5.07697e-10	-5.0445	down-regulated
AT5G59310	Encodes a member of the lipid transfer protein family. Proteins of this family are generally small (~9 kD), basic, expressed abundantly and contain eight Cys residues. The proteins can bind fatty acids and acylCoA esters and can transfer several different phospholipids. They are localized to the cell wall. The mRNA is present in flowers and siliques, and is strongly up-regulated by abscisic acid.…	protein_coding	LIPID TRANSFER PROTEIN 4 (LTP4); (ATLTPI-11)	pp7l15d-Col15d	3.31278e-15	-5.03864	down-regulated
AT1G62940	encodes an acyl-CoA synthetase, has in vitro activity towards medium- to long-chain fatty acids and their hydroxylated derivatives. Expressed in the tapetum. Involved in pollen wall exine formation. Null mutants were devoid of pollen grains at anther maturity and were completely male sterile.	protein_coding	ACYL-COA SYNTHETASE 5 (ACOS5)	pp7l6d-Col6d	0.0006056	-5.03725	down-regulated
AT5G06760	Encodes LEA4-5, a member of the Late Embryogenesis Abundant (LEA) proteins which typically accumulate in response to low water availability conditions imposed during development or by the environment. Most of the diverse set of LEA proteins can be grouped according to properties such as high hydrophilicity and high content of glycine or other small amino acids in what has been termed hydrophilins…	protein_coding	LATE EMBRYOGENESIS ABUNDANT 4-5 (AtLEA4-5);LATE EMBRYOGENESIS ABUNDANT 4-5 (LEA4-5)	pp7l9d-pp7l0d	0.000125292	6.59295	up-regulated
AT2G36760	UDP-glucosyl transferase 73C2 (UGT73C2); FUNCTIONS IN: transferase activity, transferring hexosyl groups, UDP-glycosyltransferase activity, transferase activity, transferring glycosyl groups; INVOLVED IN: metabolic process; LOCATED IN: endomembrane system; EXPRESSED IN: flower, stamen; EXPRESSED DURING: 4 anthesis; CONTAINS InterPro DOMAIN/s: UDP-glucuronosyl/UDP-glucosyltransferase (InterPro:IPR…	protein_coding	UDP-GLUCOSYL TRANSFERASE 73C2 (UGT73C2)	pp7l12d-Col12d	1.80796e-05	-5.03345	down-regulated
AT2G43050	ATPMEPCRD; FUNCTIONS IN: enzyme inhibitor activity, pectinesterase activity; INVOLVED IN: cell wall modification; LOCATED IN: cell wall, plant-type cell wall; EXPRESSED IN: 9 plant structures; EXPRESSED DURING: 4 anthesis, petal differentiation and expansion stage; CONTAINS InterPro DOMAIN/s: Pectinesterase, active site (InterPro:IPR018040), Pectin lyase fold/virulence factor (InterPro:IPR011050)…	protein_coding	(ATPMEPCRD)	pp7l12d-Col12d	0.00284452	-5.02574	down-regulated
AT2G34600	jasmonate-zim-domain protein 7 (JAZ7); CONTAINS InterPro DOMAIN/s: Tify (InterPro:IPR010399); BEST Arabidopsis thaliana protein match is: jasmonate-zim-domain protein 8 (TAIR:AT1G30135.1)	protein_coding	JASMONATE-ZIM-DOMAIN PROTEIN 7 (JAZ7); (TIFY5B)	pp7l0d-Col0d	0.000375635	-5.02295	down-regulated
AT1G72540	Protein kinase superfamily protein; FUNCTIONS IN: protein serine/threonine kinase activity, protein kinase activity, kinase activity, ATP binding; INVOLVED IN: protein amino acid phosphorylation; LOCATED IN: chloroplast; EXPRESSED IN: stem, stamen; EXPRESSED DURING: 4 anthesis; CONTAINS InterPro DOMAIN/s: Protein kinase, ATP binding site (InterPro:IPR017441), Protein kinase, catalytic domain (Int…	protein_coding	0	pp7l12d-Col12d	5.1506e-09	-5.01425	down-regulated
AT4G36795	#N/A	#N/A	#N/A	pp7l15d-Col15d	1.70553e-08	-5.01302	down-regulated
AT3G27810	Encodes a member of the R2R3-MYB transcription factor gene family. Induced by jasmonate. Involved in jasmonate response during stamen development. MYB21 interacts with JAZ proteins, and functions redundantly with MYB24 and MYB57 to regulate stamen development.	protein_coding	MYB DOMAIN PROTEIN 21 (ATMYB21);MYB DOMAIN PROTEIN 21 (MYB21);ARABIDOPSIS THALIANA MYB DOMAIN PROTEIN 3 (ATMYB3)	pp7l12d-Col12d	0.000191156	-5.01196	down-regulated
AT5G22470	NAD+ ADP-ribosyltransferases;NAD+ ADP-ribosyltransferases; FUNCTIONS IN: NAD+ ADP-ribosyltransferase activity; INVOLVED IN: protein amino acid ADP-ribosylation; LOCATED IN: intracellular, nucleus; CONTAINS InterPro DOMAIN/s: WGR (InterPro:IPR008893), Poly(ADP-ribose) polymerase, regulatory domain (InterPro:IPR004102), PADR1 (InterPro:IPR012982), Poly(ADP-ribose) polymerase, catalytic domain (Inte…	protein_coding	POLY(ADP-RIBOSE) POLYMERASE 3 (PARP3); (ATPARP3)	pp7l15d-Col15d	3.71211e-08	-5.00804	down-regulated
AT2G37870	Bifunctional inhibitor/lipid-transfer protein/seed storage 2S albumin superfamily protein; FUNCTIONS IN: lipid binding; INVOLVED IN: lipid transport; LOCATED IN: endomembrane system; EXPRESSED IN: 11 plant structures; EXPRESSED DURING: LP.06 six leaves visible, LP.04 four leaves visible, 4 anthesis, C globular stage, petal differentiation and expansion stage; CONTAINS InterPro DOMAIN/s: Bifunctio…	protein_coding	0	pp7l6d-pp7l0d	9.62451e-06	6.54995	up-regulated
AT2G21780	unknown protein; BEST Arabidopsis thaliana protein match is: unknown protein (TAIR:AT4G39360.1)	protein_coding	0	pp7l15d-Col15d	2.42709e-08	-5.00481	down-regulated
AT3G10970	Haloacid dehalogenase-like hydrolase (HAD) superfamily protein; FUNCTIONS IN: hydrolase activity, catalytic activity; INVOLVED IN: metabolic process; LOCATED IN: chloroplast; EXPRESSED IN: 23 plant structures; EXPRESSED DURING: 13 growth stages; CONTAINS InterPro DOMAIN/s: Haloacid dehalogenase-like hydrolase (InterPro:IPR005834), HAD-superfamily hydrolase, subfamily IA, variant 3 (InterPro:IPR00…	protein_coding	0	pp7l9d-Col9d	2.17231e-09	-5.00259	down-regulated
AT2G34870	maternal effect embryo arrest 26 (MEE26); FUNCTIONS IN: molecular_function unknown; INVOLVED IN: embryo development ending in seed dormancy; LOCATED IN: endomembrane system; EXPRESSED IN: 10 plant structures; EXPRESSED DURING: 4 anthesis, C globular stage, petal differentiation and expansion stage; BEST Arabidopsis thaliana protein match is: Glycine-rich protein family (TAIR:AT3G02670.1)	protein_coding	MATERNAL EFFECT EMBRYO ARREST 26 (MEE26)	pp7l6d-Col6d	0.00163338	-5.00167	down-regulated
AT1G02310	Glycosyl hydrolase superfamily protein; FUNCTIONS IN: cation binding, hydrolase activity, hydrolyzing O-glycosyl compounds, catalytic activity; INVOLVED IN: carbohydrate metabolic process; LOCATED IN: endomembrane system; EXPRESSED IN: 7 plant structures; EXPRESSED DURING: 4 anthesis, petal differentiation and expansion stage, D bilateral stage; CONTAINS InterPro DOMAIN/s: Glycoside hydrolase, ca…	protein_coding	ENDO-BETA-MANNANASE 1 (MAN1)	pp7l15d-Col15d	1.00886e-10	-5.00136	down-regulated
AT1G66770	Nodulin MtN3 family protein; INVOLVED IN: biological_process unknown; LOCATED IN: chloroplast, membrane; EXPRESSED IN: sperm cell; CONTAINS InterPro DOMAIN/s: MtN3/saliva-related transmembrane protein, conserved region (InterPro:IPR018169), RAG1-activating protein 1 homologue (InterPro:IPR018179), RAG1-activating protein-1-related (InterPro:IPR004316); BEST Arabidopsis thaliana protein match is: …	protein_coding	(AtSWEET6); (SWEET6)	pp7l15d-Col15d	2.53952e-08	-4.99842	down-regulated
AT3G02410	Isoprenylcysteine methylesterase-like 2 (ICME-LIKE2); FUNCTIONS IN: hydrolase activity; INVOLVED IN: metabolic process; LOCATED IN: cellular_component unknown; CONTAINS InterPro DOMAIN/s: Carboxylesterase type B, active site (InterPro:IPR019826), Carboxylesterase, type B (InterPro:IPR002018), Alpha/beta hydrolase fold-3 (InterPro:IPR013094); BEST Arabidopsis thaliana protein match is: prenylcyste…	protein_coding	ISOPRENYLCYSTEINE METHYLESTERASE-LIKE 2 (ICME-LIKE2)	pp7l15d-Col15d	7.79822e-09	-4.99823	down-regulated
AT4G36490	SEC14-like 12 (SFH12); CONTAINS InterPro DOMAIN/s: Cellular retinaldehyde-binding/triple function, C-terminal (InterPro:IPR001251), Cellular retinaldehyde-binding/triple function, N-terminal (InterPro:IPR008273), Phosphatidylinositol transfer protein-like, N-terminal (InterPro:IPR011074); BEST Arabidopsis thaliana protein match is: Sec14p-like phosphatidylinositol transfer family protein (TAIR:AT…	protein_coding	SEC14-LIKE 12 (ATSFH12);SEC14-LIKE 12 (SFH12)	pp7l9d-Col9d	5.25173e-05	-4.99388	down-regulated
AT2G46860	Encodes a protein that might have inorganic pyrophosphatase activity.	protein_coding	PYROPHOSPHORYLASE 3 (AtPPa3);PYROPHOSPHORYLASE 3 (PPa3)	pp7l9d-Col9d	0.000253617	-4.99207	down-regulated
AT3G57690	Encodes a putative arabinogalactan-protein (AGP23).	protein_coding	ARABINOGALACTAN PROTEIN 23 (AGP23);ARABINOGALACTAN-PROTEIN 23 (ATAGP23)	pp7l15d-Col15d	7.38143e-07	-4.99068	down-regulated
AT5G52160	Bifunctional inhibitor/lipid-transfer protein/seed storage 2S albumin superfamily protein; FUNCTIONS IN: lipid binding; INVOLVED IN: lipid transport; LOCATED IN: endomembrane system; EXPRESSED IN: leaf whorl, sepal, flower; EXPRESSED DURING: petal differentiation and expansion stage; CONTAINS InterPro DOMAIN/s: Bifunctional inhibitor/plant lipid transfer protein/seed storage (InterPro:IPR016140),…	protein_coding	0	pp7l6d-Col6d	0.000494516	-4.98838	down-regulated
AT5G04340	putative c2h2 zinc finger transcription factor mRNA,	protein_coding	(C2H2);COLD INDUCED ZINC FINGER PROTEIN 2 (CZF2);ZINC FINGER OF ARABIDOPSIS THALIANA 6 (ZAT6); (ATZAT6)	pp7l15d-Col15d	3.85121e-13	-4.98828	down-regulated
AT5G62040	PEBP (phosphatidylethanolamine-binding protein) family protein; CONTAINS InterPro DOMAIN/s: Phosphatidylethanolamine-binding, conserved site (InterPro:IPR001858), Phosphatidylethanolamine-binding protein PEBP (InterPro:IPR008914); BEST Arabidopsis thaliana protein match is: PEBP (phosphatidylethanolamine-binding protein) family protein (TAIR:AT5G03840.1)	protein_coding	BROTHER OF FT AND TFL1 (BFT)	pp7l12d-Col12d	1.04553e-06	-4.98735	down-regulated
AT3G03620	MATE efflux family protein; FUNCTIONS IN: antiporter activity, drug transmembrane transporter activity, transporter activity; INVOLVED IN: drug transmembrane transport, transmembrane transport; LOCATED IN: membrane; EXPRESSED IN: 10 plant structures; EXPRESSED DURING: LP.04 four leaves visible, 4 anthesis, LP.10 ten leaves visible, petal differentiation and expansion stage; CONTAINS InterPro DOMA…	protein_coding	0	pp7l12d-Col12d	2.02663e-08	-4.98445	down-regulated
AT3G09530	A member of EXO70 gene family, putative exocyst subunits, conserved in land plants. Arabidopsis thaliana contains 23 putative EXO70 genes, which can be classified into eight clusters on the phylogenetic tree.	protein_coding	EXOCYST SUBUNIT EXO70 FAMILY PROTEIN H3 (ATEXO70H3);EXOCYST SUBUNIT EXO70 FAMILY PROTEIN H3 (EXO70H3)	pp7l9d-Col9d	3.69883e-06	-4.9833	down-regulated
AT5G66780	unknown protein	protein_coding	0	pp7l6d-pp7l0d	1.27133e-05	6.44659	up-regulated
AT2G47770	Encodes a membrane-bound protein designated AtTSPO (Arabidopsis thaliana TSPO-related). AtTSPO is related to the bacterial outer membrane tryptophan-rich sensory protein (TspO) and the mammalian mitochondrial 18 kDa Translocator Protein (18 kDa TSPO), members of the TspO/MBR domain-containing membrane proteins. Mainly detected in dry seeds, but can be induced in vegetative tissues by osmotic or s…	protein_coding	TSPO(OUTER MEMBRANE TRYPTOPHAN-RICH SENSORY PROTEIN)-RELATED (ATTSPO);TSPO(OUTER MEMBRANE TRYPTOPHAN-RICH SENSORY PROTEIN)-RELATED (TSPO)	pp7l9d-pp7l0d	0.000266877	6.42099	up-regulated
AT1G22760	Putative poly(A) binding protein May there fore function in posttranscriptional regulation, including mRNA turnover and translational initiation. Expression detected only in floral organs.	protein_coding	POLY(A) BINDING PROTEIN 3 (PAB3)	pp7l6d-Col6d	0.00292355	-4.97498	down-regulated
AT5G38180	Bifunctional inhibitor/lipid-transfer protein/seed storage 2S albumin superfamily protein; FUNCTIONS IN: lipid binding; INVOLVED IN: lipid transport; LOCATED IN: endomembrane system; CONTAINS InterPro DOMAIN/s: Bifunctional inhibitor/plant lipid transfer protein/seed storage (InterPro:IPR016140), Plant lipid transfer protein/seed storage/trypsin-alpha amylase inhibitor (InterPro:IPR003612), Plant…	protein_coding	0	pp7l12d-Col12d	7.99743e-07	-4.97412	down-regulated
AT5G63225	glycosyl hydrolase family protein 17	protein_coding	0	pp7l15d-Col15d	2.03306e-08	-4.97351	down-regulated
AT2G26450	Plant invertase/pectin methylesterase inhibitor superfamily; FUNCTIONS IN: enzyme inhibitor activity, pectinesterase activity; INVOLVED IN: cell wall modification; LOCATED IN: cell wall, plant-type cell wall; EXPRESSED IN: 9 plant structures; EXPRESSED DURING: L mature pollen stage, M germinated pollen stage, 4 anthesis, C globular stage, petal differentiation and expansion stage; CONTAINS InterP…	protein_coding	0	pp7l12d-Col12d	4.10365e-07	-4.97072	down-regulated
AT3G21500	Encodes a protein postulated to have 1-deoxy-D-xylulose 5-phosphate synthase activity.	protein_coding	1-DEOXY-D-XYLULOSE 5-PHOSPHATE SYNTHASE 1 (DXPS1);1-DEOXY-D-XYLULOSE 5-PHOSPHATE (DXP) SYNTHASE 2 (DXS2);DXS-LIKE 1 (DXL1)	pp7l12d-Col12d	4.01684e-06	-4.96247	down-regulated
AT5G52300	Encodes a protein that is induced in expression in response to water deprivation such as cold, high-salt, and desiccation. The response appears to be via abscisic acid. The promoter region contains two ABA-responsive elements (ABREs) that are required for the dehydration-responsive expression of rd29B as cis-acting elements. Protein is a member of a gene family with other members found plants, an…	protein_coding	RESPONSIVE TO DESICCATION 29B (RD29B);LOW-TEMPERATURE-INDUCED 65 (LTI65)	pp7l9d-pp7l0d	8.8294e-05	6.40091	up-regulated
AT5G62520	Encodes a protein with similarity to RCD1 but without the WWE domain. The protein does have a PARP signature upstream of the C-terminal protein interaction domain. The PARP signature may bind NAD+ and attach the ADP-ribose-moiety from NAD+ to the target molecule. Its presence suggests a role for the protein in ADP ribosylation. Up-regulated by NaCl. SRO5 and P5CDH (an overlapping gene in the anti…	protein_coding	SIMILAR TO RCD ONE 5 (SRO5)	pp7l15d-Col15d	2.66732e-09	-4.961	down-regulated
AT3G13784	cell wall invertase 5 (CWINV5); FUNCTIONS IN: hydrolase activity, hydrolyzing O-glycosyl compounds; INVOLVED IN: sucrose catabolic process, using beta-fructofuranosidase, carbohydrate metabolic process; LOCATED IN: endomembrane system; EXPRESSED IN: 15 plant structures; EXPRESSED DURING: LP.04 four leaves visible, 4 anthesis, LP.10 ten leaves visible, petal differentiation and expansion stage; CO…	protein_coding	CELL WALL INVERTASE 5 (AtcwINV5);CELL WALL INVERTASE 5 (CWINV5)	pp7l12d-Col12d	3.1126e-08	-4.96049	down-regulated
AT3G52360	unknown protein; FUNCTIONS IN: molecular_function unknown; INVOLVED IN: response to karrikin; LOCATED IN: endomembrane system; EXPRESSED IN: 23 plant structures; EXPRESSED DURING: 14 growth stages; BEST Arabidopsis thaliana protein match is: unknown protein (TAIR:AT2G35850.1)	protein_coding	0	pp7l15d-Col15d	1.00782e-12	-4.96047	down-regulated
AT5G57520	Encodes a zinc finger protein containing only a single zinc finger.	protein_coding	ZINC FINGER PROTEIN 2 (ZFP2);ZINC FINGER PROTEIN 2 (ATZFP2)	pp7l9d-Col9d	8.17255e-06	-4.95482	down-regulated
AT5G66780	unknown protein	protein_coding	0	pp7l12d-pp7l0d	7.47297e-06	6.39046	up-regulated
AT1G29640	Protein of unknown function, DUF584; CONTAINS InterPro DOMAIN/s: Protein of unknown function DUF584 (InterPro:IPR007608); BEST Arabidopsis thaliana protein match is: Protein of unknown function, DUF584 (TAIR:AT2G34340.1)	protein_coding	0	pp7l15d-Col15d	7.63245e-12	-4.95383	down-regulated
AT3G50610	unknown protein; BEST Arabidopsis thaliana protein match is: unknown protein (TAIR:AT5G66816.1)	protein_coding	0	pp7l15d-Col15d	5.66253e-05	-4.95284	down-regulated
AT2G29380	highly ABA-induced PP2C gene 3 (HAI3); FUNCTIONS IN: protein serine/threonine phosphatase activity, catalytic activity; INVOLVED IN: protein amino acid dephosphorylation; LOCATED IN: protein serine/threonine phosphatase complex; CONTAINS InterPro DOMAIN/s: Protein phosphatase 2C, manganese/magnesium aspartate binding site (InterPro:IPR000222), Protein phosphatase 2C-related (InterPro:IPR001932), …	protein_coding	HIGHLY ABA-INDUCED PP2C GENE 3 (HAI3)	pp7l12d-pp7l0d	1.04565e-07	6.35969	up-regulated
AT5G05170	Encodes a cellulose synthase isomer. CESA3 mutants have cellulose defect in the primary cell wall. Multiple lines of evidence suggest that CESA3, along with CESA1 and CESA6 are present in the same plasma membrane complex for cellulose biosynthesis. As inferred from the null role of secondary wall-type CesAs, included in a set of five primary wall-type CesAs that may support trichome cell wall thi…	protein_coding	ECTOPIC LIGNIFICATION 1 (ELI1);MULTIPLE RESPONSE EXPANSION 1 (MRE1);CELLULOSE SYNTHASE 3 (CESA3);ISOXABEN RESISTANT 1 (IXR1); (ATCESA3); (ATH-B);CONSTITUTIVE EXPRESSION OF VSP 1 (CEV1)	pp7l9d-Col9d	6.9857e-06	-4.94919	down-regulated
AT5G09370	Bifunctional inhibitor/lipid-transfer protein/seed storage 2S albumin superfamily protein; FUNCTIONS IN: lipid binding; INVOLVED IN: lipid transport; LOCATED IN: anchored to membrane; EXPRESSED IN: central cell, embryo, sepal, pedicel, pollen tube; EXPRESSED DURING: 4 anthesis, C globular stage; CONTAINS InterPro DOMAIN/s: Bifunctional inhibitor/plant lipid transfer protein/seed storage (InterPro…	protein_coding	0	pp7l9d-Col9d	0.000407784	-4.94675	down-regulated
AT2G23550	Encodes a protein predicted to act as a carboxylesterase. It has similarity to the SABP2 methyl salicylate esterase from tobacco but no enzymatic activity has been identified for this protein.	protein_coding	DETOXIFICATION 18 (DTX18);METHYL ESTERASE 6 (ATMES6);METHYL ESTERASE 6 (MES6);ALPHA/BETA FOLD HYDROLASE/ESTERASE 1 (ABE1)	pp7l12d-Col12d	3.94747e-05	-4.94408	down-regulated
AT3G27660	Encodes oleosin4 (Plant Cell, 2006, 18:1961), a protein found in oil bodies, involved in seed lipid accumulation. Functions in freezing tolerance of seeds. Note: also referred to as OLE3 in Plant Journal 2008, 55:798.	protein_coding	OLEOSIN 4 (OLEO4);OLEOSIN 3 (OLE3)	pp7l15d-Col15d	9.32135e-09	-4.94379	down-regulated
AT2G19070	encodes a protein whose sequence is similar to anthranilate N-hydroxycinnamoyl/benzoyltransferase from Dianthus caryophyllus (gi:2239091)	protein_coding	SPERMIDINE HYDROXYCINNAMOYL TRANSFERASE (SHT)	pp7l9d-Col9d	0.00293596	-4.94209	down-regulated
AT2G42830	AGAMOUS [AG]-like MADS box protein (AGL5) involved in fruit development (valve margin and dehiscence zone differentiation). A putative direct target of AG. SHP2 has been shown to be a downstream gene of the complex formed by AG and SEP proteins (SEP4 alone does not form a functional complex with AG).	protein_coding	SHATTERPROOF 2 (SHP2);AGAMOUS-LIKE 5 (AGL5)	pp7l15d-Col15d	9.8844e-08	-4.94196	down-regulated
AT5G59320	Predicted to encode a PR (pathogenesis-related) protein. Belongs to the lipid transfer protein (PR-14) family with the following members: At2g38540/LTP1, At2g38530/LTP2, At5g59320/LTP3, At5g59310/LTP4, At3g51600/LTP5, At3g08770/LTP6, At2g15050/LTP7, At2g18370/LTP8, At2g15325/LTP9, At5g01870/LTP10, At4g33355/LTP11, At3g51590/LTP12, At5g44265/LTP13, At5g62065/LTP14, At4g08530/LTP15. The mRNA is cel…	protein_coding	LIPID TRANSFER PROTEIN 3 (LTP3)	pp7l15d-pp7l0d	2.46452e-08	6.32136	up-regulated
AT3G63060	EDL3 is an F-box protein involved that mediated the regulation of abscisic acid signalling.	protein_coding	EID1-LIKE 3 (EDL3)	pp7l15d-Col15d	1.3697e-06	-4.93838	down-regulated
AT5G51950	Glucose-methanol-choline (GMC) oxidoreductase family protein; FUNCTIONS IN: aldehyde-lyase activity, oxidoreductase activity, acting on CH-OH group of donors, FAD binding; INVOLVED IN: response to salt stress; LOCATED IN: endomembrane system; EXPRESSED IN: 11 plant structures; EXPRESSED DURING: 4 anthesis, C globular stage, F mature embryo stage, petal differentiation and expansion stage, E expan…	protein_coding	0	pp7l9d-Col9d	5.34261e-06	-4.93591	down-regulated
AT4G27580	unknown protein; FUNCTIONS IN: molecular_function unknown; INVOLVED IN: biological_process unknown; LOCATED IN: mitochondrion, cell wall; EXPRESSED IN: 9 plant structures; EXPRESSED DURING: 6 growth stages	protein_coding	0	pp7l9d-Col9d	3.28333e-05	-4.93454	down-regulated
AT4G04930	Encodes a sphingolipid delta4-desaturase, involved in sphingolipid biosynthesis. Specifically expressed in floral tissues. Knockout mutants were devoid of sphinga-4,8-dienine in floral tissues.	protein_coding	(DES-1-LIKE)	pp7l15d-Col15d	4.07676e-06	-4.93401	down-regulated
AT5G09370	Bifunctional inhibitor/lipid-transfer protein/seed storage 2S albumin superfamily protein; FUNCTIONS IN: lipid binding; INVOLVED IN: lipid transport; LOCATED IN: anchored to membrane; EXPRESSED IN: central cell, embryo, sepal, pedicel, pollen tube; EXPRESSED DURING: 4 anthesis, C globular stage; CONTAINS InterPro DOMAIN/s: Bifunctional inhibitor/plant lipid transfer protein/seed storage (InterPro…	protein_coding	0	pp7l15d-Col15d	9.65684e-06	-4.93331	down-regulated
AT4G09610	GAST1 protein homolog 2 (GASA2); FUNCTIONS IN: molecular_function unknown; INVOLVED IN: response to gibberellin stimulus; LOCATED IN: endomembrane system; CONTAINS InterPro DOMAIN/s: Gibberellin regulated protein (InterPro:IPR003854); BEST Arabidopsis thaliana protein match is: GAST1 protein homolog 3 (TAIR:AT4G09600.1)	protein_coding	GAST1 PROTEIN HOMOLOG 2 (GASA2)	pp7l15d-Col15d	7.65092e-11	-4.93101	down-regulated
AT1G28270	Member of a diversely expressed predicted peptide family showing sequence similarity to tobacco Rapid Alkalinization Factor (RALF), and is believed to play an essential role in the physiology of Arabidopsis. Consists of a single exon and is characterized by a conserved C-terminal motif and N-terminal signal peptide.	protein_coding	RALF-LIKE 4 (RALFL4); (ATRALF4)	pp7l12d-Col12d	1.53192e-07	-4.93034	down-regulated
AT5G23730	Encodes REPRESSOR OF UV-B PHOTOMORPHOGENESIS 2 (RUP2). Functions as a repressor of UV-B signaling.	protein_coding	REPRESSOR OF UV-B PHOTOMORPHOGENESIS 2 (RUP2);EARLY FLOWERING BY OVEREXPRESSION 2 (EFO2)	pp7l12d-Col12d	0.00181038	-4.92957	down-regulated
AT2G19900	The malic enzyme (EC 1.1.1.40) encoded by AtNADP-ME1 is expressed in response to developmental and cell-specific signals. The enzyme is active in vitro and appears to function as a homohexamer or homooctamer. It is believed to be a cytosolic protein.	protein_coding	ARABIDOPSIS THALIANA NADP-MALIC ENZYME 1 (ATNADP-ME1);NADP-MALIC ENZYME 1 (NADP-ME1)	pp7l6d-pp7l0d	1.83345e-05	6.30034	up-regulated
AT2G47030	VGDH1; FUNCTIONS IN: enzyme inhibitor activity, pectinesterase activity; INVOLVED IN: cell wall modification; LOCATED IN: endomembrane system, cell wall, plant-type cell wall; EXPRESSED IN: male gametophyte, flower, pollen tube; CONTAINS InterPro DOMAIN/s: Pectinesterase, active site (InterPro:IPR018040), Pectin lyase fold/virulence factor (InterPro:IPR011050), Pectinesterase, catalytic (InterPro…	protein_coding	(VGDH1)	pp7l12d-Col12d	3.16641e-07	-4.92294	down-regulated
AT4G25692	#N/A	#N/A	#N/A	pp7l12d-Col12d	0.00600392	-4.92166	down-regulated
AT2G28680	RmlC-like cupins superfamily protein; FUNCTIONS IN: nutrient reservoir activity; INVOLVED IN: biological_process unknown; LOCATED IN: cellular_component unknown; EXPRESSED IN: petal, leaf whorl, sepal, male gametophyte, flower; EXPRESSED DURING: 4 anthesis, petal differentiation and expansion stage; CONTAINS InterPro DOMAIN/s: Cupin, RmlC-type (InterPro:IPR011051), Cupin 1 (InterPro:IPR006045), R…	protein_coding	0	pp7l15d-Col15d	1.46638e-05	-4.91725	down-regulated
AT2G45570	member of CYP76C	protein_coding	CYTOCHROME P450, FAMILY 76, SUBFAMILY C, POLYPEPTIDE 2 (CYP76C2)	pp7l12d-Col12d	2.0304e-07	-4.91553	down-regulated
AT4G11630	Ribosomal protein L19 family protein; FUNCTIONS IN: structural constituent of ribosome; INVOLVED IN: translation, ribosome biogenesis; LOCATED IN: ribosome, intracellular; CONTAINS InterPro DOMAIN/s: Ribosomal protein L19 (InterPro:IPR001857); BEST Arabidopsis thaliana protein match is: Ribosomal protein L19 family protein (TAIR:AT5G11750.1)	protein_coding	0	pp7l15d-Col15d	1.10049e-07	-4.91183	down-regulated
AT4G08570	Heavy metal transport/detoxification superfamily protein ; FUNCTIONS IN: metal ion binding; INVOLVED IN: metal ion transport; LOCATED IN: cellular_component unknown; CONTAINS InterPro DOMAIN/s: Heavy metal transport/detoxification protein (InterPro:IPR006121), Heavy-metal-associated, conserved site (InterPro:IPR017969); BEST Arabidopsis thaliana protein match is: Heavy metal transport/detoxificat…	protein_coding	0	pp7l12d-pp7l0d	3.09547e-06	6.29547	up-regulated
AT2G32210	unknown protein; BEST Arabidopsis thaliana protein match is: unknown protein (TAIR:AT2G32190.1)	protein_coding	0	pp7l15d-Col15d	5.11034e-09	-4.9089	down-regulated
AT4G08570	Heavy metal transport/detoxification superfamily protein ; FUNCTIONS IN: metal ion binding; INVOLVED IN: metal ion transport; LOCATED IN: cellular_component unknown; CONTAINS InterPro DOMAIN/s: Heavy metal transport/detoxification protein (InterPro:IPR006121), Heavy-metal-associated, conserved site (InterPro:IPR017969); BEST Arabidopsis thaliana protein match is: Heavy metal transport/detoxificat…	protein_coding	0	pp7l15d-pp7l0d	2.78914e-06	6.26913	up-regulated
AT5G09640	encodes a serine carboxypeptidase-like (SCPL) protein. Mutants accumulate sinapoylglucose instead of sinapoylcholine, and have increased levels of choline and decreased activity of the enzyme sinapoylglucose:choline sinapoyltransferase.	protein_coding	SINAPOYLGLUCOSE ACCUMULATOR 2 (SNG2);SERINE CARBOXYPEPTIDASE-LIKE 19 (SCPL19)	pp7l15d-Col15d	4.26693e-09	-4.90641	down-regulated
AT3G21570	unknown protein	protein_coding	0	pp7l9d-Col9d	0.000847176	-4.90603	down-regulated
AT3G13610	Encodes a Fe(II)- and 2-oxoglutarate-dependent dioxygenase family gene F6'H1. Mutations in this gene compromise iron uptake and the production of fluorescent phenolics involved in Fe uptake. The mRNA is cell-to-cell mobile.	protein_coding	(F6'H1)	pp7l12d-Col12d	0.000462445	-4.89114	down-regulated
AT2G29380	highly ABA-induced PP2C gene 3 (HAI3); FUNCTIONS IN: protein serine/threonine phosphatase activity, catalytic activity; INVOLVED IN: protein amino acid dephosphorylation; LOCATED IN: protein serine/threonine phosphatase complex; CONTAINS InterPro DOMAIN/s: Protein phosphatase 2C, manganese/magnesium aspartate binding site (InterPro:IPR000222), Protein phosphatase 2C-related (InterPro:IPR001932), …	protein_coding	HIGHLY ABA-INDUCED PP2C GENE 3 (HAI3)	pp7l15d-pp7l0d	1.11294e-07	6.26262	up-regulated
AT3G56275	pseudogene of unknown protein	pseudogene	0	pp7l6d-pp7l0d	6.05758e-06	6.26157	up-regulated
AT5G24910	Member of CYP714A. Encodes one of the two tandemly duplicated gene pair ELA1 (CYP714A1) and ELA2 (CYP714A2), homologs of the rice cytochrome P450 monooxygenase gene EUI1. Double mutation of ELA1 and ELA2 results in increased biomass and enlarged organs.	protein_coding	EUI-LIKE P450 A1 (ELA1);CYTOCHROME P450, FAMILY 714, SUBFAMILY A, POLYPEPTIDE 1 (CYP714A1)	pp7l12d-Col12d	1.72227e-06	-4.88025	down-regulated
AT2G02140	Predicted to encode a PR (pathogenesis-related) protein. Belongs to the plant defensin (PDF) family with the following members: At1g75830/PDF1.1, At5g44420/PDF1.2a, At2g26020/PDF1.2b, At5g44430/PDF1.2c, At2g26010/PDF1.3, At1g19610/PDF1.4, At1g55010/PDF1.5, At2g02120/PDF2.1, At2g02100/PDF2.2, At2g02130/PDF2.3, At1g61070/PDF2.4, At5g63660/PDF2.5, At2g02140/PDF2.6, At5g38330/PDF3.1 and At4g30070/PDF…	protein_coding	LOW-MOLECULAR-WEIGHT CYSTEINE-RICH 72 (LCR72); (PDF2.6)	pp7l12d-Col12d	4.33398e-07	-4.88012	down-regulated
AT1G06960	RNA-binding (RRM/RBD/RNP motifs) family protein; FUNCTIONS IN: RNA binding, nucleotide binding, nucleic acid binding; EXPRESSED IN: 20 plant structures; EXPRESSED DURING: 12 growth stages; CONTAINS InterPro DOMAIN/s: RNA recognition motif, RNP-1 (InterPro:IPR000504), Nucleotide-binding, alpha-beta plait (InterPro:IPR012677); BEST Arabidopsis thaliana protein match is: U2 small nuclear ribonucleop…	protein_coding	0	pp7l9d-Col9d	2.79797e-05	-4.87755	down-regulated
AT3G22840	Encodes an early light-inducible protein.	protein_coding	EARLY LIGHT-INDUCABLE PROTEIN (ELIP1); (ELIP)	pp7l15d-Col15d	1.22825e-08	-4.87429	down-regulated
AT1G55560	SKU5 similar 14 (sks14); FUNCTIONS IN: oxidoreductase activity, copper ion binding; INVOLVED IN: oxidation reduction; LOCATED IN: endomembrane system; EXPRESSED IN: 9 plant structures; EXPRESSED DURING: L mature pollen stage, M germinated pollen stage, 4 anthesis, C globular stage, petal differentiation and expansion stage; CONTAINS InterPro DOMAIN/s: Multicopper oxidase, type 3 (InterPro:IPR0117…	protein_coding	SKU5 SIMILAR 14 (sks14)	pp7l12d-Col12d	3.02669e-07	-4.87337	down-regulated
AT3G28810	Protein of unknown function (DUF1216); FUNCTIONS IN: molecular_function unknown; INVOLVED IN: biological_process unknown; LOCATED IN: endomembrane system; EXPRESSED IN: male gametophyte, pollen tube; EXPRESSED DURING: L mature pollen stage, M germinated pollen stage; CONTAINS InterPro DOMAIN/s: Protein of unknown function DUF1216 (InterPro:IPR009605); BEST Arabidopsis thaliana protein match is: P…	protein_coding	0	pp7l15d-Col15d	8.89277e-07	-4.87335	down-regulated
AT5G50560	Protein of unknown function (DUF 3339); FUNCTIONS IN: molecular_function unknown; INVOLVED IN: biological_process unknown; LOCATED IN: endomembrane system; CONTAINS InterPro DOMAIN/s: Protein of unknown function DUF3339 (InterPro:IPR021775); BEST Arabidopsis thaliana protein match is: Protein of unknown function (DUF 3339) (TAIR:AT5G50660.1)	protein_coding	0	pp7l15d-Col15d	8.68394e-09	-4.87225	down-regulated
AT5G22430	Pollen Ole e 1 allergen and extensin family protein; CONTAINS InterPro DOMAIN/s: Pollen Ole e 1 allergen/extensin (InterPro:IPR006041); BEST Arabidopsis thaliana protein match is: Pollen Ole e 1 allergen and extensin family protein (TAIR:AT2G27385.3)	protein_coding	0	pp7l15d-pp7l0d	0.00178075	6.25694	up-regulated
AT5G25260	SPFH/Band 7/PHB domain-containing membrane-associated protein family; FUNCTIONS IN: molecular_function unknown; INVOLVED IN: biological_process unknown; LOCATED IN: plasma membrane; EXPRESSED IN: cultured cell; CONTAINS InterPro DOMAIN/s: Band 7 protein (InterPro:IPR001107); BEST Arabidopsis thaliana protein match is: SPFH/Band 7/PHB domain-containing membrane-associated protein family (TAIR:AT5G…	protein_coding	0	pp7l12d-Col12d	1.01334e-05	-4.86497	down-regulated
AT5G40960	Protein of unknown function (DUF 3339); CONTAINS InterPro DOMAIN/s: Protein of unknown function DUF3339 (InterPro:IPR021775); BEST Arabidopsis thaliana protein match is: Protein of unknown function (DUF 3339) (TAIR:AT5G08391.1)	protein_coding	0	pp7l15d-Col15d	1.9433e-11	-4.86272	down-regulated
AT3G61980	Encodes a Kazal-type serine proteinase inhibitor that is highly expressed in seedlings and flowers.	protein_coding	(ATKPI-1);KAZAL-TYPE PROTEINASE INHIBITOR 1 (KPI-1)	pp7l0d-Col0d	2.50876e-06	-4.8619	down-regulated
AT1G05340	unknown protein; FUNCTIONS IN: molecular_function unknown; INVOLVED IN: biological_process unknown; LOCATED IN: chloroplast; EXPRESSED IN: 14 plant structures; EXPRESSED DURING: 7 growth stages; BEST Arabidopsis thaliana protein match is: unknown protein (TAIR:AT2G32210.1)	protein_coding	0	pp7l12d-Col12d	2.81419e-08	-4.85854	down-regulated
AT3G06370	member of Sodium proton exchanger family	protein_coding	SODIUM HYDROGEN EXCHANGER 4 (NHX4); (ATNHX4)	pp7l15d-Col15d	2.98492e-10	-4.85666	down-regulated
AT3G14520	Terpenoid cyclases/Protein prenyltransferases superfamily protein; FUNCTIONS IN: lyase activity, magnesium ion binding; INVOLVED IN: metabolic process; EXPRESSED IN: embryo, sepal, pedicel; EXPRESSED DURING: 4 anthesis, C globular stage; CONTAINS InterPro DOMAIN/s: Terpene synthase, metal-binding domain (InterPro:IPR005630), Terpenoid synthase (InterPro:IPR008949), Terpenoid cylases/protein preny…	protein_coding	0	pp7l9d-Col9d	1.59008e-06	-4.85243	down-regulated
AT5G15110	Pectate lyase family protein; FUNCTIONS IN: lyase activity, pectate lyase activity; INVOLVED IN: biological_process unknown; LOCATED IN: endomembrane system; EXPRESSED IN: 9 plant structures; EXPRESSED DURING: L mature pollen stage, M germinated pollen stage, 4 anthesis, C globular stage, petal differentiation and expansion stage; CONTAINS InterPro DOMAIN/s: Pectin lyase fold/virulence factor (In…	protein_coding	0	pp7l12d-Col12d	8.40478e-07	-4.85142	down-regulated
AT3G01270	Pectate lyase family protein; FUNCTIONS IN: lyase activity, pectate lyase activity; INVOLVED IN: biological_process unknown; LOCATED IN: endomembrane system; EXPRESSED IN: 20 plant structures; EXPRESSED DURING: 14 growth stages; CONTAINS InterPro DOMAIN/s: Pectin lyase fold/virulence factor (InterPro:IPR011050), Pectate lyase, N-terminal (InterPro:IPR007524), AmbAllergen (InterPro:IPR018082), Pec…	protein_coding	0	pp7l12d-Col12d	7.56337e-06	-4.8469	down-regulated
AT2G21490	dehydrin LEA (LEA); FUNCTIONS IN: molecular_function unknown; INVOLVED IN: response to water, response to stress; LOCATED IN: cellular_component unknown; EXPRESSED IN: petal, leaf whorl, sepal, flower; EXPRESSED DURING: 4 anthesis, petal differentiation and expansion stage; CONTAINS InterPro DOMAIN/s: Dehydrin (InterPro:IPR000167); BEST Arabidopsis thaliana protein match is: Dehydrin family prote…	protein_coding	DEHYDRIN LEA (LEA)	pp7l15d-Col15d	3.18351e-06	-4.84586	down-regulated
AT3G28980	Protein of unknown function (DUF1216); FUNCTIONS IN: molecular_function unknown; INVOLVED IN: biological_process unknown; LOCATED IN: endomembrane system; EXPRESSED IN: 10 plant structures; EXPRESSED DURING: L mature pollen stage, M germinated pollen stage, 4 anthesis, C globular stage, petal differentiation and expansion stage; CONTAINS InterPro DOMAIN/s: Protein of unknown function DUF1216 (Int…	protein_coding	0	pp7l12d-Col12d	8.49551e-05	-4.84295	down-regulated
AT5G66400	Belongs to the dehydrin protein family, which contains highly conserved stretches of 7-17 residues that are repetitively scattered in their sequences, the K-, S-, Y- and lysine rich segments. ABA- and drought-induced glycine-rice dehydrin protein. The ABA-induced expression of RAB18 was reduced following ACC application, indicating that ethylene inhibits the ABA signaling pathway. RAB18 is also e…	protein_coding	RESPONSIVE TO ABA 18 (RAB18);ARABIDOPSIS THALIANA DROUGHT-INDUCED 8 (ATDI8)	pp7l12d-Col12d	4.07528e-08	-4.84206	down-regulated
AT5G20240	Floral homeotic gene encoding a MADS domain transcription factor. Required for the specification of petal and stamen identities.	protein_coding	PISTILLATA (PI)	pp7l6d-Col6d	9.31443e-06	-4.84094	down-regulated
AT1G15010	unknown protein; BEST Arabidopsis thaliana protein match is: unknown protein (TAIR:AT2G01300.1)	protein_coding	0	pp7l15d-Col15d	5.51686e-10	-4.84035	down-regulated
AT5G26692	Encodes a Plant thionin family protein	protein_coding	0	pp7l15d-Col15d	2.38396e-07	-4.83882	down-regulated
AT5G25450	Cytochrome bd ubiquinol oxidase, 14kDa subunit; FUNCTIONS IN: ubiquinol-cytochrome-c reductase activity; INVOLVED IN: mitochondrial electron transport, ubiquinol to cytochrome c; LOCATED IN: mitochondrion, mitochondrial respiratory chain complex III, membrane; EXPRESSED IN: 21 plant structures; EXPRESSED DURING: 13 growth stages; CONTAINS InterPro DOMAIN/s: Cytochrome d ubiquinol oxidase, 14kDa s…	protein_coding	0	pp7l15d-Col15d	5.59905e-10	-4.83596	down-regulated
AT2G36710	Pectin lyase-like superfamily protein; FUNCTIONS IN: pectinesterase activity; INVOLVED IN: cell wall modification; LOCATED IN: endomembrane system, cell wall, plant-type cell wall; EXPRESSED IN: flower; CONTAINS InterPro DOMAIN/s: Pectinesterase, active site (InterPro:IPR018040), Pectin lyase fold/virulence factor (InterPro:IPR011050), Pectinesterase, catalytic (InterPro:IPR000070), Pectin lyase …	protein_coding	0	pp7l15d-Col15d	2.43627e-06	-4.83589	down-regulated
AT1G03050	ENTH/ANTH/VHS superfamily protein; FUNCTIONS IN: phospholipid binding, clathrin binding, binding, phosphatidylinositol binding; INVOLVED IN: N-terminal protein myristoylation, clathrin coat assembly; LOCATED IN: clathrin coat; EXPRESSED IN: 9 plant structures; EXPRESSED DURING: L mature pollen stage, M germinated pollen stage, 4 anthesis, C globular stage, petal differentiation and expansion stag…	protein_coding	0	pp7l9d-Col9d	0.000468317	-4.83461	down-regulated
AT1G28270	Member of a diversely expressed predicted peptide family showing sequence similarity to tobacco Rapid Alkalinization Factor (RALF), and is believed to play an essential role in the physiology of Arabidopsis. Consists of a single exon and is characterized by a conserved C-terminal motif and N-terminal signal peptide.	protein_coding	RALF-LIKE 4 (RALFL4); (ATRALF4)	pp7l15d-Col15d	4.39429e-09	-4.83264	down-regulated
AT2G36020	HVA22-like protein J (HVA22J); FUNCTIONS IN: molecular_function unknown; INVOLVED IN: biological_process unknown; LOCATED IN: endomembrane system; EXPRESSED IN: 10 plant structures; EXPRESSED DURING: L mature pollen stage, M germinated pollen stage, 4 anthesis, C globular stage, petal differentiation and expansion stage; CONTAINS InterPro DOMAIN/s: TB2/DP1/HVA22 related protein (InterPro:IPR00434…	protein_coding	HVA22-LIKE PROTEIN J (HVA22J)	pp7l12d-Col12d	3.77271e-08	-4.83191	down-regulated
AT1G05340	unknown protein; FUNCTIONS IN: molecular_function unknown; INVOLVED IN: biological_process unknown; LOCATED IN: chloroplast; EXPRESSED IN: 14 plant structures; EXPRESSED DURING: 7 growth stages; BEST Arabidopsis thaliana protein match is: unknown protein (TAIR:AT2G32210.1)	protein_coding	0	pp7l15d-pp7l0d	7.92164e-05	6.20918	up-regulated
AT5G62080	Bifunctional inhibitor/lipid-transfer protein/seed storage 2S albumin superfamily protein; FUNCTIONS IN: lipid binding; INVOLVED IN: lipid transport; LOCATED IN: endomembrane system; EXPRESSED IN: 8 plant structures; EXPRESSED DURING: petal differentiation and expansion stage, E expanded cotyledon stage, D bilateral stage; CONTAINS InterPro DOMAIN/s: Bifunctional inhibitor/plant lipid transfer pr…	protein_coding	0	pp7l9d-Col9d	6.49826e-05	-4.82685	down-regulated
AT1G31750	proline-rich family protein; BEST Arabidopsis thaliana protein match is: glycine-rich protein (TAIR:AT2G04063.1)	protein_coding	0	pp7l15d-Col15d	3.23103e-11	-4.82679	down-regulated
AT2G47050	Plant invertase/pectin methylesterase inhibitor superfamily protein; FUNCTIONS IN: enzyme inhibitor activity, pectinesterase inhibitor activity, pectinesterase activity; INVOLVED IN: biological_process unknown; LOCATED IN: endomembrane system; EXPRESSED IN: 12 plant structures; EXPRESSED DURING: L mature pollen stage, M germinated pollen stage, 4 anthesis, C globular stage, petal differentiation …	protein_coding	0	pp7l9d-Col9d	1.14676e-06	-4.82638	down-regulated
AT1G19200	Protein of unknown function (DUF581); CONTAINS InterPro DOMAIN/s: Protein of unknown function DUF581 (InterPro:IPR007650); BEST Arabidopsis thaliana protein match is: Protein of unknown function (DUF581) (TAIR:AT1G74940.1)	protein_coding	0	pp7l15d-Col15d	6.4448e-12	-4.8248	down-regulated
AT1G62940	encodes an acyl-CoA synthetase, has in vitro activity towards medium- to long-chain fatty acids and their hydroxylated derivatives. Expressed in the tapetum. Involved in pollen wall exine formation. Null mutants were devoid of pollen grains at anther maturity and were completely male sterile.	protein_coding	ACYL-COA SYNTHETASE 5 (ACOS5)	pp7l9d-Col9d	3.44579e-05	-4.82419	down-regulated
AT4G14080	maternal effect embryo arrest 48 (MEE48); FUNCTIONS IN: cation binding, hydrolase activity, hydrolyzing O-glycosyl compounds, catalytic activity; INVOLVED IN: pollen exine formation, embryo development ending in seed dormancy; LOCATED IN: endomembrane system; EXPRESSED IN: leaf whorl, sepal, flower, seed; EXPRESSED DURING: petal differentiation and expansion stage, E expanded cotyledon stage; CON…	protein_coding	MATERNAL EFFECT EMBRYO ARREST 48 (MEE48)	pp7l6d-Col6d	0.00581047	-4.81896	down-regulated
AT1G72230	Cupredoxin superfamily protein; FUNCTIONS IN: electron carrier activity, copper ion binding; LOCATED IN: anchored to membrane; EXPRESSED IN: 17 plant structures; EXPRESSED DURING: 9 growth stages; CONTAINS InterPro DOMAIN/s: Plastocyanin-like (InterPro:IPR003245), Cupredoxin (InterPro:IPR008972), Blue (type 1) copper domain (InterPro:IPR000923); BEST Arabidopsis thaliana protein match is: Cupredo…	protein_coding	0	pp7l9d-Col9d	5.03272e-09	-4.81537	down-regulated
AT2G05850	serine carboxypeptidase-like 38 (scpl38); FUNCTIONS IN: serine-type carboxypeptidase activity; INVOLVED IN: proteolysis; LOCATED IN: endomembrane system; EXPRESSED IN: 7 plant structures; EXPRESSED DURING: L mature pollen stage, M germinated pollen stage, 4 anthesis, C globular stage, petal differentiation and expansion stage; CONTAINS InterPro DOMAIN/s: Peptidase S10, serine carboxypeptidase (In…	protein_coding	SERINE CARBOXYPEPTIDASE-LIKE 38 (scpl38)	pp7l9d-Col9d	1.03192e-06	-4.81501	down-regulated
AT4G02380	Encodes AtLEA5 (late embryogenesis abundant like protein). Also known as SENESCENCE-ASSOCIATED GENE 21 (SAG21). Has a role on oxidative stress tolerance. mRNA levels are elevated in response to various stresses.	protein_coding	SENESCENCE-ASSOCIATED GENE 21 (SAG21);ARABIDOPSIS THALIANA LATE EMBRYOGENENSIS ABUNDANT LIKE 5 (AtLEA5)	pp7l15d-Col15d	1.83734e-10	-4.81074	down-regulated
AT2G35765	unknown protein; LOCATED IN: endomembrane system; BEST Arabidopsis thaliana protein match is: unknown protein (TAIR:AT1G19500.1)	protein_coding	0	pp7l12d-Col12d	4.85996e-07	-4.81008	down-regulated
AT5G18910	Protein kinase superfamily protein; FUNCTIONS IN: protein serine/threonine kinase activity, protein kinase activity, kinase activity, ATP binding; INVOLVED IN: protein amino acid phosphorylation; LOCATED IN: peroxisome; EXPRESSED IN: 9 plant structures; EXPRESSED DURING: L mature pollen stage, M germinated pollen stage, 4 anthesis, C globular stage, petal differentiation and expansion stage; CONT…	protein_coding	0	pp7l12d-Col12d	4.63789e-07	-4.80977	down-regulated
AT5G17350	unknown protein; FUNCTIONS IN: molecular_function unknown; INVOLVED IN: N-terminal protein myristoylation; LOCATED IN: cellular_component unknown; EXPRESSED IN: 15 plant structures; EXPRESSED DURING: 8 growth stages; BEST Arabidopsis thaliana protein match is: unknown protein (TAIR:AT3G03280.1)	protein_coding	0	pp7l15d-Col15d	5.09445e-08	-4.80269	down-regulated
AT1G30710	FAD-binding Berberine family protein; FUNCTIONS IN: electron carrier activity, oxidoreductase activity, FAD binding, catalytic activity; LOCATED IN: endomembrane system; EXPRESSED IN: 6 plant structures; EXPRESSED DURING: L mature pollen stage, M germinated pollen stage, 4 anthesis, C globular stage; CONTAINS InterPro DOMAIN/s: FAD-binding, type 2 (InterPro:IPR016166), Berberine/berberine-like (I…	protein_coding	(ATBBE9)	pp7l12d-Col12d	8.19146e-07	-4.79888	down-regulated
AT4G18596	Pollen Ole e 1 allergen and extensin family protein; FUNCTIONS IN: molecular_function unknown; INVOLVED IN: biological_process unknown; LOCATED IN: extracellular space, endomembrane system; CONTAINS InterPro DOMAIN/s: Pollen Ole e 1 allergen/extensin (InterPro:IPR006041), Allergen Ole e 1, conserved site (InterPro:IPR006040); BEST Arabidopsis thaliana protein match is: Pollen Ole e 1 allergen and…	protein_coding	0	pp7l15d-Col15d	7.1079e-08	-4.79786	down-regulated
AT4G27654	unknown protein; FUNCTIONS IN: molecular_function unknown; INVOLVED IN: biological_process unknown; LOCATED IN: endomembrane system; EXPRESSED IN: 17 plant structures; EXPRESSED DURING: 9 growth stages	protein_coding	0	pp7l12d-pp7l0d	3.89807e-07	6.19533	up-regulated
AT4G01710	belongs to the DIS(distorted) gene family. Encodes a actin polymerization factor. Involved in cell expansion of trichome.	protein_coding	(ARPC5);CROOKED (CRK)	pp7l9d-Col9d	1.2546e-05	-4.78924	down-regulated
AT1G02790	encodes a exopolygalacturonase.	protein_coding	POLYGALACTURONASE 4 (PGA4)	pp7l12d-Col12d	3.1897e-08	-4.78906	down-regulated
AT3G01230	unknown protein; FUNCTIONS IN: molecular_function unknown; INVOLVED IN: biological_process unknown; LOCATED IN: endomembrane system; BEST Arabidopsis thaliana protein match is: unknown protein (TAIR:AT3G01240.1)	protein_coding	0	pp7l12d-Col12d	8.69539e-07	-4.78877	down-regulated
AT4G25010	Encodes a member of the SWEET sucrose efflux transporter family proteins.	protein_coding	(SWEET14); (AtSWEET14)	pp7l15d-Col15d	1.53312e-08	-4.78343	down-regulated
AT4G01710	belongs to the DIS(distorted) gene family. Encodes a actin polymerization factor. Involved in cell expansion of trichome.	protein_coding	(ARPC5);CROOKED (CRK)	pp7l6d-Col6d	0.000988186	-4.78115	down-regulated
AT5G45690	Protein of unknown function (DUF1264); FUNCTIONS IN: molecular_function unknown; INVOLVED IN: biological_process unknown; LOCATED IN: cellular_component unknown; EXPRESSED IN: seed, leaf; EXPRESSED DURING: seedling growth; CONTAINS InterPro DOMAIN/s: Protein of unknown function DUF1264 (InterPro:IPR010686); BEST Arabidopsis thaliana protein match is: Protein of unknown function (DUF1264) (TAIR:AT…	protein_coding	0	pp7l12d-Col12d	2.56601e-05	-4.77992	down-regulated
AT5G25110	member of AtCIPKs	protein_coding	CBL-INTERACTING PROTEIN KINASE 25 (CIPK25);SNF1-RELATED PROTEIN KINASE 3.25 (SnRK3.25)	pp7l15d-pp7l0d	1.86542e-11	6.09072	up-regulated
AT5G22460	alpha/beta-Hydrolases superfamily protein; FUNCTIONS IN: catalytic activity; INVOLVED IN: biological_process unknown; LOCATED IN: cell wall, vacuole, plant-type cell wall; EXPRESSED IN: 19 plant structures; EXPRESSED DURING: 12 growth stages; CONTAINS InterPro DOMAIN/s: Alpha/beta hydrolase fold-1 (InterPro:IPR000073); BEST Arabidopsis thaliana protein match is: alpha/beta-Hydrolases superfamily …	protein_coding	0	pp7l12d-Col12d	1.61534e-11	-4.77637	down-regulated
AT4G33790	Encodes an alcohol-forming fatty acyl-CoA reductase, involved in cuticular wax biosynthesis. Lines carrying recessive mutations are deficient in primary alcohol and have glossy stem surfaces.	protein_coding	ECERIFERUM 4 (CER4); (G7);FATTY ACID REDUCTASE 3 (FAR3)	pp7l9d-Col9d	1.53743e-07	-4.7759	down-regulated
AT3G27810	Encodes a member of the R2R3-MYB transcription factor gene family. Induced by jasmonate. Involved in jasmonate response during stamen development. MYB21 interacts with JAZ proteins, and functions redundantly with MYB24 and MYB57 to regulate stamen development.	protein_coding	MYB DOMAIN PROTEIN 21 (ATMYB21);MYB DOMAIN PROTEIN 21 (MYB21);ARABIDOPSIS THALIANA MYB DOMAIN PROTEIN 3 (ATMYB3)	pp7l6d-Col6d	0.00198426	-4.77584	down-regulated
AT3G18220	Phosphatidic acid phosphatase (PAP2) family protein; FUNCTIONS IN: catalytic activity, phosphatidate phosphatase activity; INVOLVED IN: biological_process unknown; LOCATED IN: membrane; EXPRESSED IN: 7 plant structures; EXPRESSED DURING: L mature pollen stage, M germinated pollen stage, 4 anthesis, petal differentiation and expansion stage; CONTAINS InterPro DOMAIN/s: Phosphatidic acid phosphatas…	protein_coding	LIPID PHOSPHATE PHOSPHATASE 4 (LPP4)	pp7l15d-Col15d	3.69874e-05	-4.77262	down-regulated
AT4G36490	SEC14-like 12 (SFH12); CONTAINS InterPro DOMAIN/s: Cellular retinaldehyde-binding/triple function, C-terminal (InterPro:IPR001251), Cellular retinaldehyde-binding/triple function, N-terminal (InterPro:IPR008273), Phosphatidylinositol transfer protein-like, N-terminal (InterPro:IPR011074); BEST Arabidopsis thaliana protein match is: Sec14p-like phosphatidylinositol transfer family protein (TAIR:AT…	protein_coding	SEC14-LIKE 12 (ATSFH12);SEC14-LIKE 12 (SFH12)	pp7l12d-Col12d	4.3062e-06	-4.77176	down-regulated
AT2G21820	unknown protein	protein_coding	0	pp7l15d-pp7l0d	2.39534e-06	6.01455	up-regulated
AT2G24210	terpene synthase 10 (TPS10); CONTAINS InterPro DOMAIN/s: Terpene synthase, metal-binding domain (InterPro:IPR005630), Terpenoid synthase (InterPro:IPR008949), Terpenoid cylases/protein prenyltransferase alpha-alpha toroid (InterPro:IPR008930), Terpene synthase-like (InterPro:IPR001906); BEST Arabidopsis thaliana protein match is: terpene synthase-like sequence-1,8-cineole (TAIR:AT3G25820.1)	protein_coding	TERPENE SYNTHASE 10 (TPS10)	pp7l12d-Col12d	0.000748411	-4.76399	down-regulated
AT1G32928	unknown protein; BEST Arabidopsis thaliana protein match is: unknown protein (TAIR:AT1G32920.1)	protein_coding	0	pp7l15d-Col15d	4.03814e-09	-4.76309	down-regulated
AT3G02480	Late embryogenesis abundant protein (LEA) family protein; BEST Arabidopsis thaliana protein match is: Late embryogenesis abundant protein (LEA) family protein (TAIR:AT5G38760.1)	protein_coding	ABA-RESPONSE PROTEIN (ABR)	pp7l6d-pp7l0d	7.24606e-07	5.99127	up-regulated
AT1G09510	similar to Eucalyptus gunnii alcohol dehydrogenase of unknown physiological function (GI:1143445), Vigna unguiculata (gi:1854445), NOT a cinnamyl-alcohol dehydrogenase	protein_coding	0	pp7l12d-Col12d	5.84973e-06	-4.75914	down-regulated
AT2G19900	The malic enzyme (EC 1.1.1.40) encoded by AtNADP-ME1 is expressed in response to developmental and cell-specific signals. The enzyme is active in vitro and appears to function as a homohexamer or homooctamer. It is believed to be a cytosolic protein.	protein_coding	ARABIDOPSIS THALIANA NADP-MALIC ENZYME 1 (ATNADP-ME1);NADP-MALIC ENZYME 1 (NADP-ME1)	pp7l9d-pp7l0d	3.01516e-05	5.97988	up-regulated
AT3G46660	UDP-glucosyl transferase 76E12 (UGT76E12); FUNCTIONS IN: quercetin 3-O-glucosyltransferase activity, UDP-glycosyltransferase activity, quercetin 7-O-glucosyltransferase activity, transferase activity, transferring glycosyl groups; INVOLVED IN: metabolic process; LOCATED IN: cellular_component unknown; EXPRESSED IN: 7 plant structures; EXPRESSED DURING: 4 anthesis, petal differentiation and expans…	protein_coding	UDP-GLUCOSYL TRANSFERASE 76E12 (UGT76E12)	pp7l15d-Col15d	1.64067e-09	-4.75451	down-regulated
AT4G14815	Bifunctional inhibitor/lipid-transfer protein/seed storage 2S albumin superfamily protein; FUNCTIONS IN: lipid binding; INVOLVED IN: lipid transport; LOCATED IN: anchored to membrane; EXPRESSED IN: petal, leaf whorl, sepal, flower; EXPRESSED DURING: 4 anthesis, petal differentiation and expansion stage; CONTAINS InterPro DOMAIN/s: Bifunctional inhibitor/plant lipid transfer protein/seed storage (…	protein_coding	0	pp7l9d-Col9d	9.35768e-05	-4.75415	down-regulated
AT3G62710	Glycosyl hydrolase family protein; FUNCTIONS IN: xylan 1,4-beta-xylosidase activity, hydrolase activity, hydrolyzing O-glycosyl compounds; INVOLVED IN: carbohydrate metabolic process; LOCATED IN: endomembrane system; EXPRESSED IN: 14 plant structures; EXPRESSED DURING: L mature pollen stage, M germinated pollen stage, 4 anthesis, C globular stage, petal differentiation and expansion stage; CONTAI…	protein_coding	0	pp7l12d-Col12d	2.19038e-06	-4.75258	down-regulated
AT2G18050	encodes a structurally divergent linker histone whose gene expression is induced by dehydration and ABA. The mRNA is cell-to-cell mobile.	protein_coding	HISTONE H1-3 (HIS1-3)	pp7l12d-pp7l0d	2.33015e-10	5.93152	up-regulated
AT1G28375	unknown protein; FUNCTIONS IN: molecular_function unknown; INVOLVED IN: biological_process unknown; LOCATED IN: endomembrane system; EXPRESSED IN: petal, leaf whorl, sepal, flower; EXPRESSED DURING: 4 anthesis, petal differentiation and expansion stage	protein_coding	0	pp7l15d-Col15d	3.63985e-05	-4.75113	down-regulated
AT3G52160	Encodes KCS15, a member of the 3-ketoacyl-CoA synthase family involved in the biosynthesis of VLCFA (very long chain fatty acids).	protein_coding	3-KETOACYL-COA SYNTHASE 15 (KCS15)	pp7l6d-Col6d	0.00120644	-4.74913	down-regulated
AT1G52565	unknown protein; FUNCTIONS IN: molecular_function unknown; INVOLVED IN: biological_process unknown; LOCATED IN: endomembrane system; BEST Arabidopsis thaliana protein match is: unknown protein (TAIR:AT3G15760.1)	protein_coding	0	pp7l12d-Col12d	6.25031e-09	-4.74289	down-regulated
AT5G50790	Encodes a member of the SWEET sucrose efflux transporter family proteins.	protein_coding	(AtSWEET10); (SWEET10)	pp7l9d-Col9d	2.42535e-05	-4.73703	down-regulated
AT2G25540	cellulose synthase	protein_coding	CELLULOSE SYNTHASE 10 (CESA10)	pp7l12d-Col12d	9.95964e-06	-4.7366	down-regulated
AT3G56275	pseudogene of unknown protein	pseudogene	0	pp7l15d-pp7l0d	5.78914e-06	5.92903	up-regulated
AT3G17110	pseudogene, glycine-rich protein	pseudogene	0	pp7l15d-Col15d	2.56889e-09	-4.73237	down-regulated
AT4G26260	Encodes a myo-inositol oxygenase.	protein_coding	MYO-INOSITOL OXYGENASE 4 (MIOX4)	pp7l9d-Col9d	0.000185202	-4.73068	down-regulated
AT5G03170	Encodes FLA11, a member of fasciclin-like arabinogalactan proteins (FLAs) containing a cell adhesion fasciclin (FAS) domain. Mutations result in altered stem biomechanics with reduced tensile strength and reduced tensile modulus of elasticity, as well as altered cell wall architecture and composition, with increased cellulose microfibril angle, reduced arabinose, galactose and cellulose content.	protein_coding	FASCICLIN-LIKE ARABINOGALACTAN-PROTEIN 11 (FLA11);ARABIDOPSIS FASCICLIN-LIKE ARABINOGALACTAN-PROTEIN 11 (ATFLA11)	pp7l9d-Col9d	1.41633e-09	-4.72849	down-regulated
AT4G18596	Pollen Ole e 1 allergen and extensin family protein; FUNCTIONS IN: molecular_function unknown; INVOLVED IN: biological_process unknown; LOCATED IN: extracellular space, endomembrane system; CONTAINS InterPro DOMAIN/s: Pollen Ole e 1 allergen/extensin (InterPro:IPR006041), Allergen Ole e 1, conserved site (InterPro:IPR006040); BEST Arabidopsis thaliana protein match is: Pollen Ole e 1 allergen and…	protein_coding	0	pp7l9d-Col9d	2.05239e-05	-4.72257	down-regulated
AT1G01310	CAP (Cysteine-rich secretory proteins, Antigen 5, and Pathogenesis-related 1 protein) superfamily protein; FUNCTIONS IN: molecular_function unknown; INVOLVED IN: biological_process unknown; LOCATED IN: extracellular region; EXPRESSED IN: 6 plant structures; EXPRESSED DURING: L mature pollen stage, M germinated pollen stage, 4 anthesis, petal differentiation and expansion stage; CONTAINS InterPro …	protein_coding	0	pp7l9d-Col9d	3.08892e-05	-4.72144	down-regulated
AT5G24105	Encodes a putative arabinogalactan-protein (AGP41).	protein_coding	ARABINOGALACTAN PROTEIN 41 (AGP41)	pp7l15d-Col15d	6.15361e-10	-4.7195	down-regulated
AT5G52160	Bifunctional inhibitor/lipid-transfer protein/seed storage 2S albumin superfamily protein; FUNCTIONS IN: lipid binding; INVOLVED IN: lipid transport; LOCATED IN: endomembrane system; EXPRESSED IN: leaf whorl, sepal, flower; EXPRESSED DURING: petal differentiation and expansion stage; CONTAINS InterPro DOMAIN/s: Bifunctional inhibitor/plant lipid transfer protein/seed storage (InterPro:IPR016140),…	protein_coding	0	pp7l9d-Col9d	1.58378e-05	-4.71934	down-regulated
AT3G02810	Encodes a receptor-like cytoplasmic kinase localized in the membrane of pollen tube tip regions that controls micropylar pollen tube guidance in Arabidopsis.	protein_coding	LOST IN POLLEN TUBE GUIDANCE 2 (LIP2)	pp7l9d-Col9d	0.000944896	-4.71877	down-regulated
AT5G16960	Zinc-binding dehydrogenase family protein; FUNCTIONS IN: oxidoreductase activity, binding, zinc ion binding, catalytic activity; INVOLVED IN: response to oxidative stress; EXPRESSED IN: leaf whorl, sepal, flower, stamen; EXPRESSED DURING: 4 anthesis, petal differentiation and expansion stage; CONTAINS InterPro DOMAIN/s: GroES-like (InterPro:IPR011032), NAD(P)-binding domain (InterPro:IPR016040), …	protein_coding	0	pp7l6d-Col6d	7.08609e-05	-4.71845	down-regulated
AT3G62180	Plant invertase/pectin methylesterase inhibitor superfamily protein; FUNCTIONS IN: enzyme inhibitor activity, pectinesterase inhibitor activity, pectinesterase activity; INVOLVED IN: biological_process unknown; LOCATED IN: endomembrane system; EXPRESSED IN: 9 plant structures; EXPRESSED DURING: L mature pollen stage, M germinated pollen stage, 4 anthesis, C globular stage, petal differentiation a…	protein_coding	0	pp7l12d-Col12d	1.81988e-07	-4.71487	down-regulated
AT2G29380	highly ABA-induced PP2C gene 3 (HAI3); FUNCTIONS IN: protein serine/threonine phosphatase activity, catalytic activity; INVOLVED IN: protein amino acid dephosphorylation; LOCATED IN: protein serine/threonine phosphatase complex; CONTAINS InterPro DOMAIN/s: Protein phosphatase 2C, manganese/magnesium aspartate binding site (InterPro:IPR000222), Protein phosphatase 2C-related (InterPro:IPR001932), …	protein_coding	HIGHLY ABA-INDUCED PP2C GENE 3 (HAI3)	pp7l9d-pp7l0d	6.2832e-07	5.91287	up-regulated
AT1G68795	Member of a large family of putative ligands homologous to the Clavata3 gene. Consists of a single exon.	protein_coding	CLAVATA3/ESR-RELATED 12 (CLE12)	pp7l12d-Col12d	1.72439e-06	-4.71217	down-regulated
AT1G24520	Male fertility gene acting on tapetum and microspore	protein_coding	HOMOLOG OF BRASSICA CAMPESTRIS POLLEN PROTEIN 1 (BCP1)	pp7l12d-Col12d	2.18951e-07	-4.71137	down-regulated
AT2G43050	ATPMEPCRD; FUNCTIONS IN: enzyme inhibitor activity, pectinesterase activity; INVOLVED IN: cell wall modification; LOCATED IN: cell wall, plant-type cell wall; EXPRESSED IN: 9 plant structures; EXPRESSED DURING: 4 anthesis, petal differentiation and expansion stage; CONTAINS InterPro DOMAIN/s: Pectinesterase, active site (InterPro:IPR018040), Pectin lyase fold/virulence factor (InterPro:IPR011050)…	protein_coding	(ATPMEPCRD)	pp7l9d-Col9d	0.00123255	-4.70864	down-regulated
AT2G01890	Encodes a purple acid phosphatase (PAP) belonging to the low molecular weight plant PAP group.	protein_coding	PURPLE ACID PHOSPHATASE 8 (PAP8);PURPLE ACID PHOSPHATASE 8 (ATPAP8)	pp7l12d-Col12d	5.84981e-10	-4.70863	down-regulated
AT2G18050	encodes a structurally divergent linker histone whose gene expression is induced by dehydration and ABA. The mRNA is cell-to-cell mobile.	protein_coding	HISTONE H1-3 (HIS1-3)	pp7l15d-pp7l0d	1.85066e-10	5.90955	up-regulated
AT2G21820	unknown protein	protein_coding	0	pp7l12d-pp7l0d	3.88898e-06	5.89759	up-regulated
AT2G35765	unknown protein; LOCATED IN: endomembrane system; BEST Arabidopsis thaliana protein match is: unknown protein (TAIR:AT1G19500.1)	protein_coding	0	pp7l15d-Col15d	1.9561e-07	-4.70449	down-regulated
AT1G51250	Plant self-incompatibility protein S1 family; FUNCTIONS IN: molecular_function unknown; INVOLVED IN: biological_process unknown; LOCATED IN: endomembrane system; EXPRESSED IN: male gametophyte, pollen tube; EXPRESSED DURING: L mature pollen stage, M germinated pollen stage; CONTAINS InterPro DOMAIN/s: Plant self-incompatibility S1 (InterPro:IPR010264); BEST Arabidopsis thaliana protein match is: …	protein_coding	0	pp7l15d-Col15d	5.95283e-08	-4.70419	down-regulated
AT3G25870	unknown protein; BEST Arabidopsis thaliana protein match is: unknown protein (TAIR:AT1G13360.1)	protein_coding	0	pp7l15d-Col15d	4.46619e-12	-4.7037	down-regulated
AT5G50830	unknown protein	protein_coding	0	pp7l12d-Col12d	9.71385e-06	-4.70245	down-regulated
AT2G47040	Share high homologies with a group of pectin methylesterases (PME), pollen specific, and is required for enhancing the growth of pollen tube in style and transmitting tract tissues.	protein_coding	VANGUARD1 (VGD1)	pp7l15d-pp7l0d	0.000450569	5.8462	up-regulated
AT5G07200	encodes a gibberellin 20-oxidase.	protein_coding	GIBBERELLIN 20-OXIDASE 3 (GA20OX3);ARABIDOPSIS THALIANA GIBBERELLIN 20-OXIDASE 3 (ATGA20OX3); (YAP169)	pp7l12d-Col12d	0.000114723	-4.69818	down-regulated
AT5G64310	Encodes arabinogalactan-protein (AGP1). The mRNA is cell-to-cell mobile.	protein_coding	ARABINOGALACTAN PROTEIN 1 (AGP1); (ATAGP1)	pp7l15d-Col15d	7.35414e-09	-4.69761	down-regulated
AT3G16920	Encodes a chitinase-like protein expressed predominantly in stems. Mutants accumulate ligning in etiolated hypocotyls.	protein_coding	CHITINASE-LIKE PROTEIN 2 (CTL2); (ATCTL2)	pp7l9d-Col9d	1.18979e-08	-4.69693	down-regulated
AT2G25940	Encodes a vacuolar processing enzyme belonging to a novel group of cysteine proteinases that is expressed in vegetative organs and is upregulated in association with various types of cell death and under stressed conditions.	protein_coding	ALPHA-VACUOLAR PROCESSING ENZYME (ALPHA-VPE); (ALPHAVPE)	pp7l15d-Col15d	9.80894e-10	-4.69426	down-regulated
AT1G04580	Encodes aldehyde oxidase AAO4 preferentially expressed in developing seeds.	protein_coding	ALDEHYDE OXIDASE 4 (AAO4);ARABDOPSIS THALIANA ALDEHYDE OXIDASE 4 (ATAO-4);ALDEHYDE OXIDASE 2 (ATAO2);ALDEHYDE OXIDASE 4 (AO4)	pp7l9d-Col9d	0.000232632	-4.68828	down-regulated
AT4G25140	Encodes oleosin1, a protein found in oil bodies, involved in seed lipid accumulation. Suppression of OLEO1 (and OLEO2) resulted in an aberrant phenotype of embryo cells that contain unusually large oilbodies that are not normally observed in seeds. Changes in the size of oilbodies caused disruption of storage organelles, altering accumulation of lipids and proteins and causing delay in germinatio…	protein_coding	OLEOSIN 1 (OLEO1);OLEOSIN 1 (OLE1)	pp7l12d-Col12d	1.85809e-05	-4.68734	down-regulated
AT4G15210	cytosolic beta-amylase expressed in rosette leaves and inducible by sugar. RAM1 mutants have reduced beta amylase in leaves and stems.	protein_coding	ARABIDOPSIS THALIANA BETA-AMYLASE (ATBETA-AMY); (AT-BETA-AMY);REDUCED BETA AMYLASE 1 (RAM1); (BMY1);BETA-AMYLASE 5 (BAM5)	pp7l12d-Col12d	4.05534e-10	-4.68473	down-regulated
AT1G03940	HXXXD-type acyl-transferase family protein; FUNCTIONS IN: transferase activity, transferring acyl groups other than amino-acyl groups, transferase activity; INVOLVED IN: biological_process unknown; LOCATED IN: cellular_component unknown; CONTAINS InterPro DOMAIN/s: Transferase (InterPro:IPR003480); BEST Arabidopsis thaliana protein match is: HXXXD-type acyl-transferase family protein (TAIR:AT1G03…	protein_coding	0	pp7l12d-pp7l0d	4.8878e-07	5.83982	up-regulated
AT1G06090	Fatty acid desaturase family protein; FUNCTIONS IN: oxidoreductase activity, oxidoreductase activity, acting on paired donors, with oxidation of a pair of donors resulting in the reduction of molecular oxygen to two molecules of water; INVOLVED IN: oxidation reduction, lipid metabolic process; LOCATED IN: cellular_component unknown; CONTAINS InterPro DOMAIN/s: Fatty acid desaturase, type 1, core …	protein_coding	0	pp7l15d-Col15d	1.38142e-07	-4.68402	down-regulated
AT2G47770	Encodes a membrane-bound protein designated AtTSPO (Arabidopsis thaliana TSPO-related). AtTSPO is related to the bacterial outer membrane tryptophan-rich sensory protein (TspO) and the mammalian mitochondrial 18 kDa Translocator Protein (18 kDa TSPO), members of the TspO/MBR domain-containing membrane proteins. Mainly detected in dry seeds, but can be induced in vegetative tissues by osmotic or s…	protein_coding	TSPO(OUTER MEMBRANE TRYPTOPHAN-RICH SENSORY PROTEIN)-RELATED (ATTSPO);TSPO(OUTER MEMBRANE TRYPTOPHAN-RICH SENSORY PROTEIN)-RELATED (TSPO)	pp7l12d-Col12d	5.30626e-11	-4.68194	down-regulated
AT3G28780	Protein of unknown function (DUF1216); FUNCTIONS IN: molecular_function unknown; INVOLVED IN: pollen exine formation; LOCATED IN: endomembrane system; EXPRESSED IN: 8 plant structures; EXPRESSED DURING: L mature pollen stage, M germinated pollen stage, 4 anthesis, petal differentiation and expansion stage; CONTAINS InterPro DOMAIN/s: Protein of unknown function DUF1216 (InterPro:IPR009605); BEST …	protein_coding	0	pp7l6d-Col6d	0.00766378	-4.68059	down-regulated
AT4G08570	Heavy metal transport/detoxification superfamily protein ; FUNCTIONS IN: metal ion binding; INVOLVED IN: metal ion transport; LOCATED IN: cellular_component unknown; CONTAINS InterPro DOMAIN/s: Heavy metal transport/detoxification protein (InterPro:IPR006121), Heavy-metal-associated, conserved site (InterPro:IPR017969); BEST Arabidopsis thaliana protein match is: Heavy metal transport/detoxificat…	protein_coding	0	pp7l6d-pp7l0d	1.93394e-05	5.78351	up-regulated
AT4G34410	encodes a member of the ERF (ethylene response factor) subfamily B-3 of ERF/AP2 transcription factor family. The protein contains one AP2 domain. There are 18 members in this subfamily including ATERF-1, ATERF-2, AND ATERF-5.	protein_coding	REDOX RESPONSIVE TRANSCRIPTION FACTOR 1 (RRTF1);ETHYLENE RESPONSE FACTOR 109 (ERF109)	pp7l9d-Col9d	9.90636e-05	-4.6783	down-regulated
AT4G09610	GAST1 protein homolog 2 (GASA2); FUNCTIONS IN: molecular_function unknown; INVOLVED IN: response to gibberellin stimulus; LOCATED IN: endomembrane system; CONTAINS InterPro DOMAIN/s: Gibberellin regulated protein (InterPro:IPR003854); BEST Arabidopsis thaliana protein match is: GAST1 protein homolog 3 (TAIR:AT4G09600.1)	protein_coding	GAST1 PROTEIN HOMOLOG 2 (GASA2)	pp7l12d-Col12d	7.15451e-10	-4.67539	down-regulated
AT2G23110	Late embryogenesis abundant protein, group 6; CONTAINS InterPro DOMAIN/s: Late embryogenesis abundant protein, group 6 (InterPro:IPR018930); BEST Arabidopsis thaliana protein match is: Late embryogenesis abundant protein, group 6 (TAIR:AT2G23120.1)	protein_coding	0	pp7l15d-pp7l0d	0.00088326	5.75947	up-regulated
AT4G12870	Gamma interferon responsive lysosomal thiol (GILT) reductase family protein; FUNCTIONS IN: catalytic activity; LOCATED IN: endomembrane system; CONTAINS InterPro DOMAIN/s: Gamma interferon inducible lysosomal thiol reductase GILT (InterPro:IPR004911); BEST Arabidopsis thaliana protein match is: Gamma interferon responsive lysosomal thiol (GILT) reductase family protein (TAIR:AT4G12900.1)	protein_coding	0	pp7l15d-Col15d	2.31579e-05	-4.67086	down-regulated
AT3G20210	Encodes a vacuolar processing enzyme with caspase-1-like activity that is specifically expressed in inner integument of developing seeds. Mutants display abnormal seed coat development. It is speculated to be involved in cell death of limited cell layers, the purpose of which is to form a seed coat.	protein_coding	DELTA VACUOLAR PROCESSING ENZYME (DELTA-VPE);DELTA VACUOLAR PROCESSING ENZYME (DELTAVPE)	pp7l9d-Col9d	0.000258997	-4.66966	down-regulated
AT2G31500	member of Calcium Dependent Protein Kinase	protein_coding	CALCIUM-DEPENDENT PROTEIN KINASE 24 (CPK24)	pp7l9d-Col9d	2.37429e-05	-4.66634	down-regulated
AT5G15630	Encodes a member of the COBRA family, similar to phytochelatin synthetase. Involved in secondary cell wall biosynthesis. Mutants make smaller plants with reduced levels of cellulose and cell wall sugars.	protein_coding	COBRA-LIKE4 (COBL4);IRREGULAR XYLEM 6 (IRX6)	pp7l9d-Col9d	1.76299e-06	-4.66241	down-regulated
AT1G55970	HAC4 is most likely to be an expressed pseudogene that lacks HAT function. there is a single nucleotide deletion in both the HAC4 genomic and cDNA sequences relative to its homologs. The resulting frameshift within the open reading frame causes a stop codon to occur within the predicted acetyltransferase catalytic domain.	protein_coding	ARABIDOPSIS THALIANA P300/CBP ACETYLTRANSFERASE-RELATED PROTEIN 2 (ATHPCAT2);HISTONE ACETYLTRANSFERASE OF THE CBP FAMILY 6 (HAC6);HISTONE ACETYLTRANSFERASE OF THE GNAT/MYST SUPERFAMILY 4 (HAG4);HISTONE ACETYLTRANSFERASE OF THE CBP FAMILY 4 (HAC4);HISTONE ACETYLTRANSFERASE OF THE GNAT/MYST SUPERFAMILY 04 (HAG04); (HAC04); (HAC02)	pp7l9d-Col9d	3.3582e-06	-4.6613	down-regulated
AT1G01980	member of Reticuline oxidase-like family	protein_coding	(ATSEC1A);SIMILAR TO ELECTRON CARRIER 1A (SEC1A); (ATBBE1)	pp7l12d-Col12d	1.55866e-06	-4.65877	down-regulated
AT5G64080	Bifunctional inhibitor/lipid-transfer protein/seed storage 2S albumin superfamily protein; FUNCTIONS IN: lipid binding; INVOLVED IN: lipid transport; LOCATED IN: anchored to plasma membrane, anchored to membrane; EXPRESSED IN: 25 plant structures; EXPRESSED DURING: 14 growth stages; CONTAINS InterPro DOMAIN/s: Bifunctional inhibitor/plant lipid transfer protein/seed storage (InterPro:IPR016140), …	protein_coding	XYLOGEN PROTEIN 1 (XYP1); (AtXYP1)	pp7l15d-Col15d	2.33807e-12	-4.65382	down-regulated
AT5G62080	Bifunctional inhibitor/lipid-transfer protein/seed storage 2S albumin superfamily protein; FUNCTIONS IN: lipid binding; INVOLVED IN: lipid transport; LOCATED IN: endomembrane system; EXPRESSED IN: 8 plant structures; EXPRESSED DURING: petal differentiation and expansion stage, E expanded cotyledon stage, D bilateral stage; CONTAINS InterPro DOMAIN/s: Bifunctional inhibitor/plant lipid transfer pr…	protein_coding	0	pp7l0d-Col0d	0.00105773	-4.65131	down-regulated
AT1G27461	unknown protein	protein_coding	0	pp7l15d-Col15d	5.04744e-08	-4.64922	down-regulated
AT1G02310	Glycosyl hydrolase superfamily protein; FUNCTIONS IN: cation binding, hydrolase activity, hydrolyzing O-glycosyl compounds, catalytic activity; INVOLVED IN: carbohydrate metabolic process; LOCATED IN: endomembrane system; EXPRESSED IN: 7 plant structures; EXPRESSED DURING: 4 anthesis, petal differentiation and expansion stage, D bilateral stage; CONTAINS InterPro DOMAIN/s: Glycoside hydrolase, ca…	protein_coding	ENDO-BETA-MANNANASE 1 (MAN1)	pp7l12d-Col12d	4.27018e-09	-4.64852	down-regulated
AT3G28830	Protein of unknown function (DUF1216); INVOLVED IN: biological_process unknown; LOCATED IN: endomembrane system; EXPRESSED IN: 9 plant structures; EXPRESSED DURING: L mature pollen stage, M germinated pollen stage, 4 anthesis, C globular stage, petal differentiation and expansion stage; CONTAINS InterPro DOMAIN/s: Protein of unknown function DUF1216 (InterPro:IPR009605); BEST Arabidopsis thaliana…	protein_coding	0	pp7l12d-Col12d	7.28299e-06	-4.6461	down-regulated
AT1G61566	Member of a diversely expressed predicted peptide family showing sequence similarity to tobacco Rapid Alkalinization Factor (RALF), and is believed to play an essential role in the physiology of Arabidopsis. Consists of a single exon and is characterized by a conserved C-terminal motif and N-terminal signal peptide.	protein_coding	RALF-LIKE 9 (RALFL9)	pp7l6d-Col6d	0.00125451	-4.64344	down-regulated
AT5G05220	unknown protein	protein_coding	0	pp7l12d-Col12d	1.95874e-05	-4.64091	down-regulated
AT5G35110	unknown protein; BEST Arabidopsis thaliana protein match is: unknown protein (TAIR:AT2G46490.1)	protein_coding	0	pp7l15d-Col15d	1.2408e-09	-4.64008	down-regulated
AT4G04930	Encodes a sphingolipid delta4-desaturase, involved in sphingolipid biosynthesis. Specifically expressed in floral tissues. Knockout mutants were devoid of sphinga-4,8-dienine in floral tissues.	protein_coding	(DES-1-LIKE)	pp7l9d-Col9d	0.000124655	-4.63991	down-regulated
AT3G05880	Induced by low temperatures, dehydration and salt stress and ABA. Encodes a small (54 amino acids), highly hydrophobic protein that bears two potential transmembrane domains.	protein_coding	RARE-COLD-INDUCIBLE 2A (RCI2A)	pp7l15d-Col15d	7.98989e-15	-4.63949	down-regulated
AT3G05610	Plant invertase/pectin methylesterase inhibitor superfamily; FUNCTIONS IN: enzyme inhibitor activity, pectinesterase activity; INVOLVED IN: cell wall modification; LOCATED IN: cell wall, plant-type cell wall; EXPRESSED IN: 11 plant structures; EXPRESSED DURING: L mature pollen stage, M germinated pollen stage, 4 anthesis, C globular stage, petal differentiation and expansion stage; CONTAINS Inter…	protein_coding	0	pp7l12d-Col12d	4.14759e-08	-4.63836	down-regulated
AT5G16360	NC domain-containing protein-related; CONTAINS InterPro DOMAIN/s: NC (InterPro:IPR007053); BEST Arabidopsis thaliana protein match is: NC domain-containing protein-related (TAIR:AT3G02700.1)	protein_coding	0	pp7l15d-Col15d	1.10726e-14	-4.63629	down-regulated
AT5G15190	unknown protein; FUNCTIONS IN: molecular_function unknown; INVOLVED IN: biological_process unknown; LOCATED IN: chloroplast; EXPRESSED IN: 17 plant structures; EXPRESSED DURING: LP.04 four leaves visible, 4 anthesis, petal differentiation and expansion stage, E expanded cotyledon stage, D bilateral stage	protein_coding	0	pp7l15d-Col15d	2.17462e-14	-4.6346	down-regulated
AT1G24600	unknown protein; BEST Arabidopsis thaliana protein match is: unknown protein (TAIR:AT1G67920.1)	protein_coding	0	pp7l15d-Col15d	5.76563e-11	-4.63429	down-regulated
AT5G66780	unknown protein	protein_coding	0	pp7l9d-pp7l0d	5.13289e-05	5.74542	up-regulated
AT1G54860	Glycoprotein membrane precursor GPI-anchored; BEST Arabidopsis thaliana protein match is: Glycoprotein membrane precursor GPI-anchored (TAIR:AT3G06035.1)	protein_coding	0	pp7l12d-Col12d	2.68913e-06	-4.62571	down-regulated
AT1G54070	Dormancy/auxin associated family protein; CONTAINS InterPro DOMAIN/s: Dormancyauxin associated (InterPro:IPR008406); BEST Arabidopsis thaliana protein match is: Dormancy/auxin associated family protein (TAIR:AT1G56220.3)	protein_coding	0	pp7l12d-Col12d	3.04222e-05	-4.62552	down-regulated
AT3G20395	RING/U-box superfamily protein; FUNCTIONS IN: zinc ion binding; LOCATED IN: endomembrane system; CONTAINS InterPro DOMAIN/s: Zinc finger, RING-type (InterPro:IPR001841), Zinc finger, C3HC4 RING-type (InterPro:IPR018957); BEST Arabidopsis thaliana protein match is: RING/U-box superfamily protein (TAIR:AT5G66070.1)	protein_coding	0	pp7l15d-Col15d	0.000126802	-4.62477	down-regulated
AT5G13170	Encodes a member of the SWEET sucrose efflux transporter family proteins.	protein_coding	SENESCENCE-ASSOCIATED GENE 29 (SAG29); (SWEET15); (AtSWEET15)	pp7l6d-pp7l0d	0.000270037	5.74467	up-regulated
AT1G08630	Encodes a threonine aldolase, involved in threonine degradation to glycine. Primarily expressed in seeds and seedlings.	protein_coding	THREONINE ALDOLASE 1 (THA1)	pp7l15d-pp7l0d	4.40309e-08	5.73026	up-regulated
AT3G58540	unknown protein; FUNCTIONS IN: molecular_function unknown; INVOLVED IN: biological_process unknown; LOCATED IN: endomembrane system; EXPRESSED IN: 10 plant structures; EXPRESSED DURING: 4 anthesis, F mature embryo stage, petal differentiation and expansion stage, E expanded cotyledon stage, D bilateral stage; BEST Arabidopsis thaliana protein match is: unknown protein (TAIR:AT5G06190.2)	protein_coding	0	pp7l15d-Col15d	1.21076e-06	-4.62114	down-regulated
AT2G26850	F-box family protein; FUNCTIONS IN: molecular_function unknown; INVOLVED IN: biological_process unknown; LOCATED IN: endomembrane system; EXPRESSED IN: 15 plant structures; EXPRESSED DURING: 6 growth stages; CONTAINS InterPro DOMAIN/s: F-box domain, cyclin-like (InterPro:IPR001810), F-box domain, Skp2-like (InterPro:IPR022364); BEST Arabidopsis thaliana protein match is: F-box family protein (TAI…	protein_coding	0	pp7l12d-Col12d	1.11939e-06	-4.61808	down-regulated
AT2G27550	encodes a protein similar to TFL1. overexpression leads to similar phenotype as TFL1 overexpression. expressed specifically in the hypocotyl and null mutation does not result in phenotypes exhibited by TFL1 null mutations. It acts non-cell autonomously to inhibit floral initiation.	protein_coding	CENTRORADIALIS (ATC)	pp7l15d-Col15d	1.53526e-08	-4.61716	down-regulated
AT3G52810	purple acid phosphatase 21 (PAP21); FUNCTIONS IN: protein serine/threonine phosphatase activity, acid phosphatase activity; INVOLVED IN: biological_process unknown; LOCATED IN: endomembrane system; EXPRESSED IN: petal, leaf whorl, fruit, sepal, flower; EXPRESSED DURING: 4 anthesis, petal differentiation and expansion stage; CONTAINS InterPro DOMAIN/s: Metallophosphoesterase (InterPro:IPR004843), …	protein_coding	PURPLE ACID PHOSPHATASE 21 (ATPAP21);PURPLE ACID PHOSPHATASE 21 (PAP21)	pp7l9d-Col9d	0.000304387	-4.61635	down-regulated
AT1G02190	Fatty acid hydroxylase superfamily; FUNCTIONS IN: oxidoreductase activity, iron ion binding, catalytic activity; INVOLVED IN: oxidation reduction, fatty acid biosynthetic process; LOCATED IN: endoplasmic reticulum; EXPRESSED IN: 12 plant structures; EXPRESSED DURING: 6 growth stages; CONTAINS InterPro DOMAIN/s: Fatty acid hydroxylase (InterPro:IPR006694), Uncharacterised protein, Wax2 C-terminal …	protein_coding	0	pp7l6d-Col6d	0.000365546	-4.61103	down-regulated
AT3G13400	SKU5 similar 13 (sks13); FUNCTIONS IN: oxidoreductase activity, copper ion binding; INVOLVED IN: oxidation reduction; LOCATED IN: endomembrane system; EXPRESSED IN: 11 plant structures; EXPRESSED DURING: L mature pollen stage, M germinated pollen stage, 4 anthesis, C globular stage, petal differentiation and expansion stage; CONTAINS InterPro DOMAIN/s: Multicopper oxidase, type 3 (InterPro:IPR011…	protein_coding	SKU5 SIMILAR 13 (sks13)	pp7l12d-Col12d	6.91201e-08	-4.60852	down-regulated
AT4G03290	EF hand calcium-binding protein family; FUNCTIONS IN: calcium ion binding; INVOLVED IN: response to cold; LOCATED IN: nucleus, cytoplasm; EXPRESSED IN: 9 plant structures; EXPRESSED DURING: L mature pollen stage, M germinated pollen stage, 4 anthesis, C globular stage, petal differentiation and expansion stage; CONTAINS InterPro DOMAIN/s: EF-Hand 1, calcium-binding site (InterPro:IPR018247), EF-H…	protein_coding	0	pp7l12d-Col12d	5.18966e-07	-4.60777	down-regulated
AT1G71690	Protein of unknown function (DUF579); CONTAINS InterPro DOMAIN/s: Protein of unknown function DUF579 (InterPro:IPR021148), Conserved hypothetical protein CHP01627 (InterPro:IPR006514); BEST Arabidopsis thaliana protein match is: Protein of unknown function (DUF579) (TAIR:AT4G09990.1)	protein_coding	0	pp7l12d-Col12d	0.000116818	-4.60485	down-regulated
AT2G44560	glycosyl hydrolase 9B11 (GH9B11); FUNCTIONS IN: hydrolase activity, hydrolyzing O-glycosyl compounds, catalytic activity; INVOLVED IN: carbohydrate metabolic process; LOCATED IN: endomembrane system; EXPRESSED IN: 8 plant structures; EXPRESSED DURING: L mature pollen stage, M germinated pollen stage, 4 anthesis, C globular stage, petal differentiation and expansion stage; CONTAINS InterPro DOMAIN…	protein_coding	GLYCOSYL HYDROLASE 9B11 (AtGH9B11);GLYCOSYL HYDROLASE 9B11 (GH9B11)	pp7l12d-Col12d	1.06949e-07	-4.6038	down-regulated
AT1G04470	CONTAINS InterPro DOMAIN/s: Munc13 homology 1 (InterPro:IPR014770), Protein of unknown function DUF810 (InterPro:IPR008528), Mammalian uncoordinated homology 13, domain 2 (InterPro:IPR014772); BEST Arabidopsis thaliana protein match is: Protein of unknown function (DUF810) (TAIR:AT2G33420.1)	protein_coding	0	pp7l9d-Col9d	1.47536e-05	-4.60364	down-regulated
AT3G50610	unknown protein; BEST Arabidopsis thaliana protein match is: unknown protein (TAIR:AT5G66816.1)	protein_coding	0	pp7l12d-Col12d	0.000304432	-4.60339	down-regulated
AT1G03990	Long-chain fatty alcohol dehydrogenase family protein; FUNCTIONS IN: oxidoreductase activity, oxidoreductase activity, acting on CH-OH group of donors, FAD binding; CONTAINS InterPro DOMAIN/s: Glucose-methanol-choline oxidoreductase, N-terminal (InterPro:IPR000172), Glucose-methanol-choline oxidoreductase, C-terminal (InterPro:IPR007867), Long-chain fatty alcohol dehydrogenase (InterPro:IPR012400…	protein_coding	0	pp7l12d-Col12d	1.30166e-06	-4.60289	down-regulated
AT3G54340	Floral homeotic gene encoding a MADS domain protein homologous to SRF transcription factors. Specifies petal and stamen identities. Associates with PISTILLATA.	protein_coding	APETALA 3 (AP3); (ATAP3)	pp7l6d-Col6d	0.00563681	-4.60129	down-regulated
AT1G72800	RNA-binding (RRM/RBD/RNP motifs) family protein; FUNCTIONS IN: nucleotide binding, nucleic acid binding; INVOLVED IN: biological_process unknown; LOCATED IN: cellular_component unknown; EXPRESSED IN: 21 plant structures; EXPRESSED DURING: 10 growth stages; CONTAINS InterPro DOMAIN/s: RNA recognition motif, RNP-1 (InterPro:IPR000504), Nucleotide-binding, alpha-beta plait (InterPro:IPR012677); BEST…	protein_coding	0	pp7l15d-Col15d	4.88834e-12	-4.60055	down-regulated
AT2G01890	Encodes a purple acid phosphatase (PAP) belonging to the low molecular weight plant PAP group.	protein_coding	PURPLE ACID PHOSPHATASE 8 (PAP8);PURPLE ACID PHOSPHATASE 8 (ATPAP8)	pp7l15d-Col15d	2.03056e-12	-4.59987	down-regulated
AT5G59310	Encodes a member of the lipid transfer protein family. Proteins of this family are generally small (~9 kD), basic, expressed abundantly and contain eight Cys residues. The proteins can bind fatty acids and acylCoA esters and can transfer several different phospholipids. They are localized to the cell wall. The mRNA is present in flowers and siliques, and is strongly up-regulated by abscisic acid.…	protein_coding	LIPID TRANSFER PROTEIN 4 (LTP4); (ATLTPI-11)	pp7l0d-Col0d	0.000457902	-4.59377	down-regulated
AT1G52690	Late embryogenesis abundant protein (LEA) family protein; BEST Arabidopsis thaliana protein match is: Late embryogenesis abundant protein (LEA) family protein (TAIR:AT3G15670.1)	protein_coding	LATE EMBRYOGENESIS ABUNDANT 7 (LEA7)	pp7l9d-pp7l0d	0.00461388	5.72289	up-regulated
AT5G15110	Pectate lyase family protein; FUNCTIONS IN: lyase activity, pectate lyase activity; INVOLVED IN: biological_process unknown; LOCATED IN: endomembrane system; EXPRESSED IN: 9 plant structures; EXPRESSED DURING: L mature pollen stage, M germinated pollen stage, 4 anthesis, C globular stage, petal differentiation and expansion stage; CONTAINS InterPro DOMAIN/s: Pectin lyase fold/virulence factor (In…	protein_coding	0	pp7l9d-Col9d	0.000107698	-4.59093	down-regulated
ATCG00920	chloroplast-encoded 16S ribosomal RNA	ribosomal_rna	RIBOSOMAL RNA16S (RRN16S.1)	pp7l6d-Col6d	0.00827455	-4.59063	down-regulated
AT4G34410	encodes a member of the ERF (ethylene response factor) subfamily B-3 of ERF/AP2 transcription factor family. The protein contains one AP2 domain. There are 18 members in this subfamily including ATERF-1, ATERF-2, AND ATERF-5.	protein_coding	REDOX RESPONSIVE TRANSCRIPTION FACTOR 1 (RRTF1);ETHYLENE RESPONSE FACTOR 109 (ERF109)	pp7l0d-Col0d	7.43276e-05	-4.58927	down-regulated
AT2G42830	AGAMOUS [AG]-like MADS box protein (AGL5) involved in fruit development (valve margin and dehiscence zone differentiation). A putative direct target of AG. SHP2 has been shown to be a downstream gene of the complex formed by AG and SEP proteins (SEP4 alone does not form a functional complex with AG).	protein_coding	SHATTERPROOF 2 (SHP2);AGAMOUS-LIKE 5 (AGL5)	pp7l9d-Col9d	7.8678e-06	-4.58834	down-regulated
AT4G32510	HCO3- transporter family; FUNCTIONS IN: anion exchanger activity; INVOLVED IN: anion transport; LOCATED IN: integral to membrane, membrane; CONTAINS InterPro DOMAIN/s: Bicarbonate transporter, C-terminal (InterPro:IPR011531), Bicarbonate transporter, eukaryotic (InterPro:IPR003020); BEST Arabidopsis thaliana protein match is: HCO3- transporter family (TAIR:AT5G25430.1)	protein_coding	0	pp7l12d-Col12d	2.09161e-05	-4.58559	down-regulated
AT4G28085	unknown protein	protein_coding	0	pp7l15d-Col15d	4.22667e-12	-4.58442	down-regulated
AT5G28690	Protein of unknown function (DUF1685); CONTAINS InterPro DOMAIN/s: Protein of unknown function DUF1685 (InterPro:IPR012881); BEST Arabidopsis thaliana protein match is: Protein of unknown function (DUF1685) (TAIR:AT3G04700.1)	protein_coding	0	pp7l9d-Col9d	2.45394e-06	-4.58111	down-regulated
AT3G25170	Member of a diversely expressed predicted peptide family showing sequence similarity to tobacco Rapid Alkalinization Factor (RALF), and is believed to play an essential role in the physiology of Arabidopsis. Consists of a single exon and is characterized by a conserved C-terminal motif and N-terminal signal peptide.	protein_coding	RALF-LIKE 26 (RALFL26)	pp7l9d-Col9d	9.42714e-06	-4.57627	down-regulated
AT1G54860	Glycoprotein membrane precursor GPI-anchored; BEST Arabidopsis thaliana protein match is: Glycoprotein membrane precursor GPI-anchored (TAIR:AT3G06035.1)	protein_coding	0	pp7l9d-Col9d	1.42453e-05	-4.5756	down-regulated
AT1G53620	unknown protein; FUNCTIONS IN: molecular_function unknown; INVOLVED IN: biological_process unknown; LOCATED IN: endomembrane system; BEST Arabidopsis thaliana protein match is: unknown protein (TAIR:AT1G53610.1)	protein_coding	0	pp7l15d-Col15d	1.30822e-06	-4.5751	down-regulated
AT2G22470	Encodes arabinogalactan-protein (AGP2).	protein_coding	ARABINOGALACTAN PROTEIN 2 (AGP2); (ATAGP2)	pp7l15d-Col15d	7.99076e-07	-4.57465	down-regulated
AT4G30830	Protein of unknown function, DUF593; CONTAINS InterPro DOMAIN/s: Protein of unknown function DUF593 (InterPro:IPR007656); BEST Arabidopsis thaliana protein match is: Protein of unknown function, DUF593 (TAIR:AT2G24140.1)	protein_coding	0	pp7l15d-pp7l0d	3.01131e-06	5.7228	up-regulated
AT3G57690	Encodes a putative arabinogalactan-protein (AGP23).	protein_coding	ARABINOGALACTAN PROTEIN 23 (AGP23);ARABINOGALACTAN-PROTEIN 23 (ATAGP23)	pp7l12d-Col12d	8.3142e-06	-4.5726	down-regulated
AT4G37450	AGP18 is a lysine-rich arabinogalactan-protein (AGP) and part of a multi-gene family of glycoproteins with approx. 50 members. It falls into one subclass with AGP17 and AGP19, other lysine-rich AGPs. It is expressed in young leaves, shoots, roots and flowers and is active in the regulation of the selection and survival of megaspores.	protein_coding	ARABINOGALACTAN PROTEIN 18 (AGP18); (ATAGP18)	pp7l15d-Col15d	6.73068e-06	-4.56695	down-regulated
AT3G22840	Encodes an early light-inducible protein.	protein_coding	EARLY LIGHT-INDUCABLE PROTEIN (ELIP1); (ELIP)	pp7l12d-pp7l0d	0.00030632	5.71656	up-regulated
AT1G03070	Bax inhibitor-1 family protein; CONTAINS InterPro DOMAIN/s: Inhibitor of apoptosis-promoting Bax1 related (InterPro:IPR006214); BEST Arabidopsis thaliana protein match is: Bax inhibitor-1 family protein (TAIR:AT4G02690.1)	protein_coding	(ATLFG4);LIFEGUARD 4 (LFG4)	pp7l15d-Col15d	1.61893e-11	-4.56222	down-regulated
AT5G63225	glycosyl hydrolase family protein 17	protein_coding	0	pp7l12d-Col12d	0.000218534	-4.55881	down-regulated
AT5G66940	Encodes a nuclear localized DOF-domain binding transcription factor.	protein_coding	(ATDOF5.8)	pp7l15d-Col15d	7.19675e-07	-4.55811	down-regulated
AT3G18660	Plants expressing an RNAi construct specifically targeting PGSIP1 was shown to have a dramatically reduced amount of starch. Encodes a glucuronyltransferase responsible for the addition of GlcA residues onto xylan and for secondary wall deposition.	protein_coding	PLANT GLYCOGENIN-LIKE STARCH INITIATION PROTEIN 1 (PGSIP1);GLUCURONIC ACID SUBSTITUTION OF XYLAN 1 (GUX1)	pp7l9d-Col9d	6.78728e-07	-4.55464	down-regulated
AT3G60966	RING/U-box superfamily protein; FUNCTIONS IN: zinc ion binding; INVOLVED IN: biological_process unknown; LOCATED IN: endomembrane system; CONTAINS InterPro DOMAIN/s: Zinc finger, RING-type (InterPro:IPR001841), Zinc finger, C3HC4 RING-type (InterPro:IPR018957); BEST Arabidopsis thaliana protein match is: RING/U-box superfamily protein (TAIR:AT2G44581.1)	protein_coding	0	pp7l15d-Col15d	2.05907e-10	-4.55315	down-regulated
AT5G59310	Encodes a member of the lipid transfer protein family. Proteins of this family are generally small (~9 kD), basic, expressed abundantly and contain eight Cys residues. The proteins can bind fatty acids and acylCoA esters and can transfer several different phospholipids. They are localized to the cell wall. The mRNA is present in flowers and siliques, and is strongly up-regulated by abscisic acid.…	protein_coding	LIPID TRANSFER PROTEIN 4 (LTP4); (ATLTPI-11)	pp7l9d-Col9d	3.90611e-13	-4.54959	down-regulated
AT3G26110	Anther-specific protein agp1-like; BEST Arabidopsis thaliana protein match is: homolog of Brassica campestris pollen protein 1 (TAIR:AT1G24520.1)	protein_coding	0	pp7l12d-Col12d	9.63488e-06	-4.54914	down-regulated
AT3G28780	Protein of unknown function (DUF1216); FUNCTIONS IN: molecular_function unknown; INVOLVED IN: pollen exine formation; LOCATED IN: endomembrane system; EXPRESSED IN: 8 plant structures; EXPRESSED DURING: L mature pollen stage, M germinated pollen stage, 4 anthesis, petal differentiation and expansion stage; CONTAINS InterPro DOMAIN/s: Protein of unknown function DUF1216 (InterPro:IPR009605); BEST …	protein_coding	0	pp7l9d-Col9d	0.00528849	-4.54667	down-regulated
AT1G35490	bZIP family transcription factor; FUNCTIONS IN: DNA binding, sequence-specific DNA binding transcription factor activity; INVOLVED IN: regulation of transcription, DNA-dependent; EXPRESSED IN: 9 plant structures; EXPRESSED DURING: L mature pollen stage, M germinated pollen stage, 4 anthesis, C globular stage, petal differentiation and expansion stage; CONTAINS InterPro DOMAIN/s: Basic-leucine zip…	protein_coding	0	pp7l12d-Col12d	2.2041e-06	-4.54614	down-regulated
AT1G58120	BEST Arabidopsis thaliana protein match is: methyltransferases (TAIR:AT5G01710.1)	protein_coding	0	pp7l12d-Col12d	7.57325e-07	-4.54245	down-regulated
AT5G06760	Encodes LEA4-5, a member of the Late Embryogenesis Abundant (LEA) proteins which typically accumulate in response to low water availability conditions imposed during development or by the environment. Most of the diverse set of LEA proteins can be grouped according to properties such as high hydrophilicity and high content of glycine or other small amino acids in what has been termed hydrophilins…	protein_coding	LATE EMBRYOGENESIS ABUNDANT 4-5 (AtLEA4-5);LATE EMBRYOGENESIS ABUNDANT 4-5 (LEA4-5)	pp7l0d-Col0d	0.00959957	-4.54239	down-regulated
AT1G75920	GDSL-motif esterase/acyltransferase/lipase. Enzyme group with broad substrate specificity that may catalyze acyltransfer or hydrolase reactions with lipid and non-lipid substrates. The mRNA is cell-to-cell mobile.	protein_coding	0	pp7l9d-Col9d	0.000665496	-4.53996	down-regulated
AT4G13560	unfertilized embryo sac 15 (UNE15); FUNCTIONS IN: molecular_function unknown; INVOLVED IN: double fertilization forming a zygote and endosperm, embryo development ending in seed dormancy; LOCATED IN: cellular_component unknown; EXPRESSED IN: 15 plant structures; EXPRESSED DURING: 11 growth stages; BEST Arabidopsis thaliana protein match is: Late embryogenesis abundant protein (LEA) family protein…	protein_coding	UNFERTILIZED EMBRYO SAC 15 (UNE15);NAD-DEPENDENT MALIC ENZYME 1 (NAD-ME1)	pp7l6d-Col6d	0.00369983	-4.53955	down-regulated
AT1G02310	Glycosyl hydrolase superfamily protein; FUNCTIONS IN: cation binding, hydrolase activity, hydrolyzing O-glycosyl compounds, catalytic activity; INVOLVED IN: carbohydrate metabolic process; LOCATED IN: endomembrane system; EXPRESSED IN: 7 plant structures; EXPRESSED DURING: 4 anthesis, petal differentiation and expansion stage, D bilateral stage; CONTAINS InterPro DOMAIN/s: Glycoside hydrolase, ca…	protein_coding	ENDO-BETA-MANNANASE 1 (MAN1)	pp7l15d-pp7l0d	0.000717543	5.69657	up-regulated
AT5G50830	unknown protein	protein_coding	0	pp7l9d-Col9d	0.000253617	-4.53824	down-regulated
AT4G09960	Encodes a MADS box transcription factor expressed in the carpel and ovules. Plays a maternal role in fertilization and seed development. Controls the structure and mechanical properties of the seed coat.	protein_coding	SEEDSTICK (STK);AGAMOUS-LIKE 11 (AGL11)	pp7l15d-Col15d	7.45945e-07	-4.53403	down-regulated
AT1G01310	CAP (Cysteine-rich secretory proteins, Antigen 5, and Pathogenesis-related 1 protein) superfamily protein; FUNCTIONS IN: molecular_function unknown; INVOLVED IN: biological_process unknown; LOCATED IN: extracellular region; EXPRESSED IN: 6 plant structures; EXPRESSED DURING: L mature pollen stage, M germinated pollen stage, 4 anthesis, petal differentiation and expansion stage; CONTAINS InterPro …	protein_coding	0	pp7l12d-Col12d	1.13621e-06	-4.53339	down-regulated
AT5G37260	Encodes a MYB family transcription factor Circadian 1 (CIR1). Involved in circadian regulation in Arabidopsis.	protein_coding	REVEILLE 2 (RVE2);CIRCADIAN 1 (CIR1)	pp7l15d-Col15d	3.71363e-11	-4.53278	down-regulated
AT1G71250	GDSL-motif esterase/acyltransferase/lipase. Enzyme group with broad substrate specificity that may catalyze acyltransfer or hydrolase reactions with lipid and non-lipid substrates.	protein_coding	0	pp7l12d-Col12d	3.5606e-06	-4.53245	down-regulated
AT5G52050	MATE efflux family protein; FUNCTIONS IN: antiporter activity, drug transmembrane transporter activity; INVOLVED IN: drug transmembrane transport, transmembrane transport; LOCATED IN: membrane; EXPRESSED IN: 7 plant structures; EXPRESSED DURING: 7 growth stages; CONTAINS InterPro DOMAIN/s: Multi antimicrobial extrusion protein MatE (InterPro:IPR002528); BEST Arabidopsis thaliana protein match is:…	protein_coding	DETOXIFICATION EFFLUX CARRIER 50 (DTX50); (ATDTX50)	pp7l15d-Col15d	1.67782e-07	-4.53068	down-regulated
AT3G23170	unknown protein; BEST Arabidopsis thaliana protein match is: unknown protein (TAIR:AT4G14450.1)	protein_coding	0	pp7l15d-Col15d	2.83358e-11	-4.52971	down-regulated
AT2G18050	encodes a structurally divergent linker histone whose gene expression is induced by dehydration and ABA. The mRNA is cell-to-cell mobile.	protein_coding	HISTONE H1-3 (HIS1-3)	pp7l9d-pp7l0d	1.32348e-09	5.68373	up-regulated
AT1G32920	unknown protein; FUNCTIONS IN: molecular_function unknown; INVOLVED IN: response to wounding; LOCATED IN: endomembrane system; EXPRESSED IN: 23 plant structures; EXPRESSED DURING: 13 growth stages; BEST Arabidopsis thaliana protein match is: unknown protein (TAIR:AT1G32928.1)	protein_coding	0	pp7l15d-Col15d	2.31392e-12	-4.52702	down-regulated
AT1G22760	Putative poly(A) binding protein May there fore function in posttranscriptional regulation, including mRNA turnover and translational initiation. Expression detected only in floral organs.	protein_coding	POLY(A) BINDING PROTEIN 3 (PAB3)	pp7l9d-Col9d	0.000247552	-4.52272	down-regulated
AT4G14080	maternal effect embryo arrest 48 (MEE48); FUNCTIONS IN: cation binding, hydrolase activity, hydrolyzing O-glycosyl compounds, catalytic activity; INVOLVED IN: pollen exine formation, embryo development ending in seed dormancy; LOCATED IN: endomembrane system; EXPRESSED IN: leaf whorl, sepal, flower, seed; EXPRESSED DURING: petal differentiation and expansion stage, E expanded cotyledon stage; CON…	protein_coding	MATERNAL EFFECT EMBRYO ARREST 48 (MEE48)	pp7l9d-Col9d	0.000246442	-4.52058	down-regulated
AT4G07408	This gene encodes a small protein and has either evidence of transcription or purifying selection.	protein_coding	0	pp7l15d-Col15d	2.91959e-09	-4.51803	down-regulated
AT4G26260	Encodes a myo-inositol oxygenase.	protein_coding	MYO-INOSITOL OXYGENASE 4 (MIOX4)	pp7l12d-Col12d	4.81084e-06	-4.51796	down-regulated
AT3G07850	Pectin lyase-like superfamily protein; FUNCTIONS IN: polygalacturonase activity; INVOLVED IN: carbohydrate metabolic process; LOCATED IN: endomembrane system; EXPRESSED IN: male gametophyte, pollen tube; EXPRESSED DURING: L mature pollen stage, M germinated pollen stage; CONTAINS InterPro DOMAIN/s: Pectin lyase fold/virulence factor (InterPro:IPR011050), Pectin lyase fold (InterPro:IPR012334), Gl…	protein_coding	0	pp7l12d-Col12d	1.89081e-07	-4.51653	down-regulated
AT1G05580	member of Putative Na+/H+ antiporter family	protein_coding	CATION/H+ EXCHANGER 23 (ATCHX23);CATION/H+ EXCHANGER 23 (CHX23)	pp7l12d-Col12d	8.8463e-09	-4.51647	down-regulated
AT4G08670	Bifunctional inhibitor/lipid-transfer protein/seed storage 2S albumin superfamily protein; FUNCTIONS IN: lipid binding; INVOLVED IN: lipid transport; LOCATED IN: anchored to membrane; EXPRESSED IN: 8 plant structures; EXPRESSED DURING: L mature pollen stage, 4 anthesis, petal differentiation and expansion stage; CONTAINS InterPro DOMAIN/s: Bifunctional inhibitor/plant lipid transfer protein/seed …	protein_coding	GLYCOSYLPHOSPHATIDYLINOSITOL-ANCHORED LIPID PROTEIN TRANSFER 4 (LTPG4)	pp7l6d-Col6d	0.00164334	-4.51493	down-regulated
AT3G61640	arabinogalactan protein 20 (AGP20); CONTAINS InterPro DOMAIN/s: Protein of unknown function DUF1070 (InterPro:IPR009424); BEST Arabidopsis thaliana protein match is: arabinogalactan protein 16 (TAIR:AT2G46330.1)	protein_coding	ARABINOGALACTAN PROTEIN 20 (AGP20);ARABINOGALACTAN PROTEIN 20 (AtAGP20)	pp7l15d-Col15d	2.71626e-14	-4.51355	down-regulated
AT3G20865	Encodes a putative arabinogalactan-protein (AGP40).	protein_coding	ARABINOGALACTAN PROTEIN 40 (AGP40)	pp7l12d-Col12d	2.59899e-05	-4.51317	down-regulated
AT4G09960	Encodes a MADS box transcription factor expressed in the carpel and ovules. Plays a maternal role in fertilization and seed development. Controls the structure and mechanical properties of the seed coat.	protein_coding	SEEDSTICK (STK);AGAMOUS-LIKE 11 (AGL11)	pp7l6d-Col6d	0.000355508	-4.51226	down-regulated
AT1G80130	Tetratricopeptide repeat (TPR)-like superfamily protein; FUNCTIONS IN: binding; INVOLVED IN: response to oxidative stress; LOCATED IN: membrane; EXPRESSED IN: 18 plant structures; EXPRESSED DURING: 12 growth stages; CONTAINS InterPro DOMAIN/s: Tetratricopeptide-like helical (InterPro:IPR011990); BEST Arabidopsis thaliana protein match is: Tetratricopeptide repeat (TPR)-like superfamily protein (T…	protein_coding	0	pp7l15d-pp7l0d	7.1156e-08	5.66991	up-regulated
AT1G13635	DNA glycosylase superfamily protein; FUNCTIONS IN: DNA-3-methyladenine glycosylase I activity, catalytic activity; INVOLVED IN: DNA repair, base-excision repair; LOCATED IN: cellular_component unknown; CONTAINS InterPro DOMAIN/s: DNA glycosylase (InterPro:IPR011257), Methyladenine glycosylase (InterPro:IPR005019); BEST Arabidopsis thaliana protein match is: DNA glycosylase superfamily protein (TA…	protein_coding	0	pp7l9d-Col9d	8.04976e-07	-4.5088	down-regulated
AT3G23550	MATE efflux family protein; FUNCTIONS IN: antiporter activity, drug transmembrane transporter activity, transporter activity; INVOLVED IN: drug transmembrane transport, transmembrane transport; LOCATED IN: membrane; EXPRESSED IN: 10 plant structures; EXPRESSED DURING: 6 growth stages; CONTAINS InterPro DOMAIN/s: Multi antimicrobial extrusion protein MatE (InterPro:IPR002528); BEST Arabidopsis tha…	protein_coding	DETOXIFICATION 18 (DTX18)	pp7l6d-Col6d	2.63551e-06	-4.50872	down-regulated
AT3G62090	encodes a novel Myc-related bHLH transcription factor, which physically associated with APRR1/TOC1 and is a member of PIF3 transcription factor family.	protein_coding	PHYTOCHROME INTERACTING FACTOR 3-LIKE 2 (PIL2);PHYTOCHROME-INTERACTING FACTOR 6 (PIF6)	pp7l15d-pp7l0d	6.29758e-07	5.65294	up-regulated
AT3G20395	RING/U-box superfamily protein; FUNCTIONS IN: zinc ion binding; LOCATED IN: endomembrane system; CONTAINS InterPro DOMAIN/s: Zinc finger, RING-type (InterPro:IPR001841), Zinc finger, C3HC4 RING-type (InterPro:IPR018957); BEST Arabidopsis thaliana protein match is: RING/U-box superfamily protein (TAIR:AT5G66070.1)	protein_coding	0	pp7l12d-Col12d	3.16783e-05	-4.5077	down-regulated
AT5G12960	FUNCTIONS IN: catalytic activity; LOCATED IN: endomembrane system; CONTAINS InterPro DOMAIN/s: Protein of unknown function DUF1680 (InterPro:IPR012878), Six-hairpin glycosidase-like (InterPro:IPR008928); BEST Arabidopsis thaliana protein match is: Putative glycosyl hydrolase of unknown function (DUF1680) (TAIR:AT5G12950.1)	protein_coding	0	pp7l15d-Col15d	1.16456e-07	-4.50401	down-regulated
AT5G49440	unknown protein	protein_coding	0	pp7l6d-Col6d	0.00152108	-4.50384	down-regulated
AT1G52270	unknown protein; BEST Arabidopsis thaliana protein match is: unknown protein (TAIR:AT4G28310.1)	protein_coding	0	pp7l12d-Col12d	6.44333e-06	-4.49746	down-regulated
AT1G68765	Encodes a small protein of 77 amino acids. Loss of function mutations are defective in the process of ethylene independent floral organ abscission. Although the mutants have a normal appearing abscission zone, the floral organs do not abscisce. The peptide appears to be secreted and may function as a ligand. Arabidopsis 35S:IDA lines constitutively overexpressing IDA exhibit earlier abscission of…	protein_coding	INFLORESCENCE DEFICIENT IN ABSCISSION (IDA)	pp7l15d-Col15d	9.72668e-07	-4.49693	down-regulated
AT1G05400	unknown protein; BEST Arabidopsis thaliana protein match is: unknown protein (TAIR:AT1G06810.1)	protein_coding	0	pp7l15d-Col15d	1.11689e-09	-4.49617	down-regulated
AT1G67990	Encodes a tapetum-specific O-methyltransferase. In vitro enzyme assay indicated activity with caffeoyl-CoA, caffeoyl glucose, chlorogenic acid and polyamine conjugates. RNAi mutants had impaired silique development and seed setting.	protein_coding	TAPETUM-SPECIFIC METHYLTRANSFERASE 1 (ATTSM1); (TSM1)	pp7l9d-Col9d	0.00121596	-4.49538	down-regulated
AT3G22500	late embryogenesis abundant (LEA) protein	protein_coding	LATE EMBRYOGENESIS ABUNDANT PROTEIN ECP31 (ATECP31)	pp7l12d-Col12d	1.5305e-05	-4.49513	down-regulated
AT3G57010	Calcium-dependent phosphotriesterase superfamily protein; FUNCTIONS IN: strictosidine synthase activity; INVOLVED IN: alkaloid biosynthetic process, biosynthetic process; LOCATED IN: endoplasmic reticulum; EXPRESSED IN: 9 plant structures; EXPRESSED DURING: 4 anthesis, petal differentiation and expansion stage; CONTAINS InterPro DOMAIN/s: Strictosidine synthase (InterPro:IPR004141), Strictosidine…	protein_coding	0	pp7l12d-Col12d	2.93463e-11	-4.4933	down-regulated
AT5G62180	carboxyesterase 20 (CXE20); INVOLVED IN: metabolic process; LOCATED IN: cellular_component unknown; EXPRESSED IN: root, flower; EXPRESSED DURING: petal differentiation and expansion stage; CONTAINS InterPro DOMAIN/s: Alpha/beta hydrolase fold-3 (InterPro:IPR013094); BEST Arabidopsis thaliana protein match is: alpha/beta-Hydrolases superfamily protein (TAIR:AT2G45600.1)	protein_coding	CARBOXYESTERASE 20 (AtCXE20);CARBOXYESTERASE 20 (CXE20)	pp7l12d-pp7l0d	8.23971e-12	5.63929	up-regulated
AT3G25260	Major facilitator superfamily protein; FUNCTIONS IN: transporter activity; INVOLVED IN: oligopeptide transport; LOCATED IN: membrane; EXPRESSED IN: embryo, flower; EXPRESSED DURING: 4 anthesis, C globular stage, petal differentiation and expansion stage; CONTAINS InterPro DOMAIN/s: Oligopeptide transporter (InterPro:IPR000109), Major facilitator superfamily, general substrate transporter (InterPr…	protein_coding	NRT1/ PTR FAMILY 4.1 (NPF4.1); (ATNPF4.1)	pp7l12d-Col12d	4.00895e-07	-4.48591	down-regulated
AT5G12000	Protein kinase protein with adenine nucleotide alpha hydrolases-like domain; FUNCTIONS IN: kinase activity; INVOLVED IN: protein amino acid phosphorylation, response to stress; EXPRESSED IN: 10 plant structures; EXPRESSED DURING: L mature pollen stage, M germinated pollen stage, 4 anthesis, C globular stage, petal differentiation and expansion stage; CONTAINS InterPro DOMAIN/s: UspA (InterPro:IPR…	protein_coding	0	pp7l9d-Col9d	4.79231e-05	-4.48589	down-regulated
AT2G35730	Heavy metal transport/detoxification superfamily protein ; FUNCTIONS IN: metal ion binding; INVOLVED IN: metal ion transport; LOCATED IN: endomembrane system; EXPRESSED IN: 6 plant structures; EXPRESSED DURING: 4 anthesis, petal differentiation and expansion stage; CONTAINS InterPro DOMAIN/s: Heavy metal transport/detoxification protein (InterPro:IPR006121), Heavy-metal-associated, conserved site…	protein_coding	0	pp7l15d-Col15d	3.50981e-07	-4.48536	down-regulated
AT1G02360	Chitinase family protein; FUNCTIONS IN: chitinase activity; INVOLVED IN: carbohydrate metabolic process, cell wall macromolecule catabolic process; LOCATED IN: endomembrane system; EXPRESSED IN: stem, cotyledon, leaf whorl, root; CONTAINS InterPro DOMAIN/s: Glycoside hydrolase, family 19 (InterPro:IPR016283), Glycoside hydrolase, family 19, catalytic (InterPro:IPR000726); BEST Arabidopsis thalian…	protein_coding	0	pp7l15d-Col15d	2.73234e-08	-4.48483	down-regulated
AT2G33775	Member of a diversely expressed predicted peptide family showing sequence similarity to tobacco Rapid Alkalinization Factor (RALF), and is believed to play an essential role in the physiology of Arabidopsis. Consists of a single exon and is characterized by a conserved C-terminal motif and N-terminal signal peptide.	protein_coding	RALF-LIKE 19 (RALFL19)	pp7l12d-Col12d	7.55955e-06	-4.48161	down-regulated
AT1G02790	encodes a exopolygalacturonase.	protein_coding	POLYGALACTURONASE 4 (PGA4)	pp7l15d-pp7l0d	0.000472802	5.61768	up-regulated
AT5G10625	BEST Arabidopsis thaliana protein match is: flowering promoting factor 1 (TAIR:AT5G24860.1)	protein_coding	0	pp7l15d-Col15d	1.12944e-13	-4.47759	down-regulated
AT2G37750	unknown protein	protein_coding	0	pp7l15d-Col15d	1.29895e-11	-4.47265	down-regulated
AT1G47130	#N/A	#N/A	#N/A	pp7l15d-Col15d	2.02055e-06	-4.46981	down-regulated
AT1G32350	alternative oxidase 1D (AOX1D); FUNCTIONS IN: alternative oxidase activity; INVOLVED IN: oxidation reduction, response to cyclopentenone; LOCATED IN: mitochondrial envelope, mitochondrion; EXPRESSED IN: stem, sepal, leaf, stamen; EXPRESSED DURING: LP.04 four leaves visible, 4 anthesis, petal differentiation and expansion stage; CONTAINS InterPro DOMAIN/s: Alternative oxidase (InterPro:IPR002680);…	protein_coding	ALTERNATIVE OXIDASE 1D (AOX1D)	pp7l12d-Col12d	9.64261e-05	-4.46968	down-regulated
AT1G61566	Member of a diversely expressed predicted peptide family showing sequence similarity to tobacco Rapid Alkalinization Factor (RALF), and is believed to play an essential role in the physiology of Arabidopsis. Consists of a single exon and is characterized by a conserved C-terminal motif and N-terminal signal peptide.	protein_coding	RALF-LIKE 9 (RALFL9)	pp7l12d-Col12d	1.23144e-07	-4.4691	down-regulated
AT5G25110	member of AtCIPKs	protein_coding	CBL-INTERACTING PROTEIN KINASE 25 (CIPK25);SNF1-RELATED PROTEIN KINASE 3.25 (SnRK3.25)	pp7l12d-pp7l0d	1.20606e-10	5.59807	up-regulated
AT4G27654	unknown protein; FUNCTIONS IN: molecular_function unknown; INVOLVED IN: biological_process unknown; LOCATED IN: endomembrane system; EXPRESSED IN: 17 plant structures; EXPRESSED DURING: 9 growth stages	protein_coding	0	pp7l0d-Col0d	0.000200942	-4.46558	down-regulated
AT5G37070	Protein of unknown function, DUF538; CONTAINS InterPro DOMAIN/s: Protein of unknown function DUF538 (InterPro:IPR007493); BEST Arabidopsis thaliana protein match is: Protein of unknown function, DUF538 (TAIR:AT3G08890.2)	protein_coding	0	pp7l0d-Col0d	4.57586e-06	-4.46509	down-regulated
AT1G20130	GDSL-motif esterase/acyltransferase/lipase. Enzyme group with broad substrate specificity that may catalyze acyltransfer or hydrolase reactions with lipid and non-lipid substrates.	protein_coding	0	pp7l9d-Col9d	0.00193117	-4.46296	down-regulated
AT5G06870	Encodes a polygalacturonase inhibiting protein involved in plant defense response. PGIPs inhibit the activity of pectin degrading enzymes such as those produced by fungal pathogens. PGIP2 is induced by fungal infection and methyl jasmonate.Suppressed in the proton sensitive stop1-mutant, but the transcription level was recovered by transformation of STOP2. Knockout mutant showed severe damage in …	protein_coding	POLYGALACTURONASE INHIBITING PROTEIN 2 (PGIP2);ARABIDOPSIS POLYGALACTURONASE INHIBITING PROTEIN 2 (ATPGIP2)	pp7l6d-pp7l0d	1.11814e-10	5.5807	up-regulated
AT1G10770	Encodes a putative pectin methylesterase/invertase inhibitor. Anti-sense reduction of this gene's transcript results in pollen tube growth retardation and then partial male sterility and reduced seed set.	protein_coding	0	pp7l9d-Col9d	1.27364e-05	-4.46161	down-regulated
AT5G23270	sugar transporter 11 (STP11); FUNCTIONS IN: carbohydrate transmembrane transporter activity, sugar:hydrogen symporter activity; INVOLVED IN: transport, transmembrane transport; LOCATED IN: integral to membrane, membrane; EXPRESSED IN: 23 plant structures; EXPRESSED DURING: 13 growth stages; CONTAINS InterPro DOMAIN/s: Sugar transporter, conserved site (InterPro:IPR005829), Major facilitator super…	protein_coding	SUGAR TRANSPORTER 11 (STP11);SUGAR TRANSPORTER 11 (ATSTP11)	pp7l9d-Col9d	3.02132e-06	-4.46109	down-regulated
AT1G44224	Encodes a ECA1 gametogenesis related family protein	protein_coding	0	pp7l9d-Col9d	0.00139766	-4.46091	down-regulated
AT1G66770	Nodulin MtN3 family protein; INVOLVED IN: biological_process unknown; LOCATED IN: chloroplast, membrane; EXPRESSED IN: sperm cell; CONTAINS InterPro DOMAIN/s: MtN3/saliva-related transmembrane protein, conserved region (InterPro:IPR018169), RAG1-activating protein 1 homologue (InterPro:IPR018179), RAG1-activating protein-1-related (InterPro:IPR004316); BEST Arabidopsis thaliana protein match is: …	protein_coding	(AtSWEET6); (SWEET6)	pp7l12d-Col12d	2.78508e-05	-4.46003	down-regulated
AT5G26692	Encodes a Plant thionin family protein	protein_coding	0	pp7l12d-Col12d	1.5371e-05	-4.45262	down-regulated
AT3G30460	RING/U-box superfamily protein; FUNCTIONS IN: zinc ion binding; EXPRESSED IN: 6 plant structures; EXPRESSED DURING: 4 anthesis, petal differentiation and expansion stage; CONTAINS InterPro DOMAIN/s: Zinc finger, RING-type (InterPro:IPR001841), Zinc finger, C3HC4 RING-type (InterPro:IPR018957); BEST Arabidopsis thaliana protein match is: RING/U-box superfamily protein (TAIR:AT3G02340.1)	protein_coding	0	pp7l15d-Col15d	1.79753e-09	-4.45082	down-regulated
AT2G47895	Potential natural antisense gene, locus overlaps with AT2G47900	other_rna	0	pp7l12d-Col12d	2.08199e-06	-4.4503	down-regulated
AT4G25010	Encodes a member of the SWEET sucrose efflux transporter family proteins.	protein_coding	(SWEET14); (AtSWEET14)	pp7l9d-Col9d	2.13919e-06	-4.44989	down-regulated
AT1G08630	Encodes a threonine aldolase, involved in threonine degradation to glycine. Primarily expressed in seeds and seedlings.	protein_coding	THREONINE ALDOLASE 1 (THA1)	pp7l12d-pp7l0d	9.38113e-08	5.55661	up-regulated
AT3G06900	gi|17674|emb|X67146.1|ATU42SN A.thaliana U4.2 snRNA gene	small_nuclear_rna	U4 SMALL NUCLEOLAR RNA2 (U4.2)	pp7l15d-Col15d	0.000240463	-4.44861	down-regulated
AT1G68440	unknown protein; BEST Arabidopsis thaliana protein match is: unknown protein (TAIR:AT1G25400.2)	protein_coding	0	pp7l15d-Col15d	5.06301e-06	-4.44733	down-regulated
AT5G24860	encodes a small protein of 12.6 kDa that regulates flowering and is involved in gibberellin signalling pathway. It is expressed in apical meristems immediately after the photoperiodic induction of flowering. Genetic interactions with flowering time and floral organ identity genes suggest that this gene may be involved in modulating the competence to flower. There are two other genes similar to FP…	protein_coding	ARABIDOPSIS FLOWERING PROMOTING FACTOR 1 (ATFPF1);FLOWERING PROMOTING FACTOR 1 (FPF1)	pp7l12d-Col12d	7.30589e-06	-4.44707	down-regulated
AT2G16850	plasma membrane intrinsic protein 2;8 (PIP2;8); FUNCTIONS IN: water channel activity; INVOLVED IN: transport, transmembrane transport; LOCATED IN: membrane; EXPRESSED IN: root, flower, cultured cell, leaf; CONTAINS InterPro DOMAIN/s: Major intrinsic protein, conserved site (InterPro:IPR022357), Aquaporin (InterPro:IPR012269), Major intrinsic protein (InterPro:IPR000425); BEST Arabidopsis thaliana…	protein_coding	PLASMA MEMBRANE INTRINSIC PROTEIN 3B (PIP3B);PLASMA MEMBRANE INTRINSIC PROTEIN 2;8 (PIP2;8)	pp7l9d-Col9d	0.000206811	-4.44626	down-regulated
AT1G03050	ENTH/ANTH/VHS superfamily protein; FUNCTIONS IN: phospholipid binding, clathrin binding, binding, phosphatidylinositol binding; INVOLVED IN: N-terminal protein myristoylation, clathrin coat assembly; LOCATED IN: clathrin coat; EXPRESSED IN: 9 plant structures; EXPRESSED DURING: L mature pollen stage, M germinated pollen stage, 4 anthesis, C globular stage, petal differentiation and expansion stag…	protein_coding	0	pp7l12d-Col12d	5.2773e-06	-4.44572	down-regulated
AT2G19190	Encodes a receptor-like protein kinase that is involved in early defense signaling. Expression of this gene is strongly induced during leaf senescence. It is a target of the transcription factor AtWRKY6.	protein_coding	FLG22-INDUCED RECEPTOR-LIKE KINASE 1 (FRK1);SE- NESCENCE-INDUCED RECEPTOR-LIKE KINASE (SIRK)	pp7l12d-Col12d	0.00170842	-4.44536	down-regulated
AT1G53625	unknown protein	protein_coding	0	pp7l15d-Col15d	3.5359e-06	-4.4404	down-regulated
AT4G24000	encodes a protein similar to cellulose synthase	protein_coding	ARABIDOPSIS THALIANA CELLULOSE SYNTHASE LIKE G2 (ATCSLG2);CELLULOSE SYNTHASE LIKE G2 (CSLG2)	pp7l15d-pp7l0d	8.24251e-09	5.52436	up-regulated
AT3G21570	unknown protein	protein_coding	0	pp7l12d-Col12d	0.000147853	-4.434	down-regulated
AT3G07820	Pectin lyase-like superfamily protein; FUNCTIONS IN: polygalacturonase activity; INVOLVED IN: carbohydrate metabolic process; LOCATED IN: endomembrane system; EXPRESSED IN: 11 plant structures; EXPRESSED DURING: L mature pollen stage, M germinated pollen stage, 4 anthesis, C globular stage, petal differentiation and expansion stage; CONTAINS InterPro DOMAIN/s: Pectin lyase fold/virulence factor (…	protein_coding	0	pp7l12d-Col12d	3.02106e-06	-4.42959	down-regulated
AT2G38900	Predicted to encode a PR (pathogenesis-related) peptide that belongs to the PR-6 proteinase inhibitor family. Six putative PR-6-type protein encoding genes are found in Arabidopsis: At2g38900, At2g38870, At5g43570, At5g43580, At3g50020 and At3g46860.	protein_coding	0	pp7l9d-Col9d	8.82212e-05	-4.42675	down-regulated
AT5G02170	Transmembrane amino acid transporter family protein; CONTAINS InterPro DOMAIN/s: Amino acid transporter, transmembrane (InterPro:IPR013057); BEST Arabidopsis thaliana protein match is: Transmembrane amino acid transporter family protein (TAIR:AT5G02180.1)	protein_coding	0	pp7l15d-Col15d	3.4404e-05	-4.42131	down-regulated
AT3G61198	Unknown gene	other_rna	0	pp7l15d-Col15d	9.35642e-06	-4.41993	down-regulated
AT3G45970	member of EXPANSIN-LIKE. Naming convention from the Expansin Working Group (Kende et al, 2004. Plant Mol Bio) The mRNA is cell-to-cell mobile.	protein_coding	EXPANSIN-LIKE A1 (EXLA1); (ATEXPL1); (ATHEXP BETA 2.1);EXPANSIN-LIKE A1 (ATEXLA1);EXPANSIN L1 (EXPL1)	pp7l15d-Col15d	1.84518e-12	-4.41703	down-regulated
AT4G33550	Bifunctional inhibitor/lipid-transfer protein/seed storage 2S albumin superfamily protein; FUNCTIONS IN: lipid binding; INVOLVED IN: lipid transport; LOCATED IN: endomembrane system; EXPRESSED IN: 15 plant structures; EXPRESSED DURING: 6 growth stages; CONTAINS InterPro DOMAIN/s: Bifunctional inhibitor/plant lipid transfer protein/seed storage (InterPro:IPR016140), Plant lipid transfer protein/se…	protein_coding	0	pp7l6d-pp7l0d	1.56415e-05	5.48874	up-regulated
AT4G31830	unknown protein	protein_coding	0	pp7l15d-Col15d	1.64729e-08	-4.41596	down-regulated
AT5G20390	Glycosyl hydrolase superfamily protein; FUNCTIONS IN: cation binding, hydrolase activity, hydrolyzing O-glycosyl compounds, catalytic activity; INVOLVED IN: carbohydrate metabolic process; LOCATED IN: endomembrane system; EXPRESSED IN: 7 plant structures; EXPRESSED DURING: L mature pollen stage, M germinated pollen stage, 4 anthesis, C globular stage; CONTAINS InterPro DOMAIN/s: Glycoside hydrola…	protein_coding	0	pp7l9d-Col9d	3.35489e-05	-4.41501	down-regulated
AT3G56275	pseudogene of unknown protein	pseudogene	0	pp7l9d-pp7l0d	3.22019e-05	5.46252	up-regulated
AT2G41230	Encodes an ER-localized plant hormone-responsive gene and appears to act redundantly with ARGOS and ARL during organ growth. Over-expression modifies plant sensitivity to ethylene, leading to improved drought tolerance.	protein_coding	ARGOS-LIKE2 (ARL2);ORGAN SIZE RELATED 1 (OSR1)	pp7l12d-Col12d	3.67625e-05	-4.41426	down-regulated
AT3G10970	Haloacid dehalogenase-like hydrolase (HAD) superfamily protein; FUNCTIONS IN: hydrolase activity, catalytic activity; INVOLVED IN: metabolic process; LOCATED IN: chloroplast; EXPRESSED IN: 23 plant structures; EXPRESSED DURING: 13 growth stages; CONTAINS InterPro DOMAIN/s: Haloacid dehalogenase-like hydrolase (InterPro:IPR005834), HAD-superfamily hydrolase, subfamily IA, variant 3 (InterPro:IPR00…	protein_coding	0	pp7l15d-Col15d	5.59253e-13	-4.41376	down-regulated
AT4G08570	Heavy metal transport/detoxification superfamily protein ; FUNCTIONS IN: metal ion binding; INVOLVED IN: metal ion transport; LOCATED IN: cellular_component unknown; CONTAINS InterPro DOMAIN/s: Heavy metal transport/detoxification protein (InterPro:IPR006121), Heavy-metal-associated, conserved site (InterPro:IPR017969); BEST Arabidopsis thaliana protein match is: Heavy metal transport/detoxificat…	protein_coding	0	pp7l9d-pp7l0d	3.56193e-05	5.4445	up-regulated
AT5G26700	RmlC-like cupins superfamily protein; FUNCTIONS IN: manganese ion binding, nutrient reservoir activity; INVOLVED IN: biological_process unknown; LOCATED IN: endomembrane system, apoplast; EXPRESSED IN: 10 plant structures; EXPRESSED DURING: 4 anthesis, C globular stage, petal differentiation and expansion stage; CONTAINS InterPro DOMAIN/s: Cupin, RmlC-type (InterPro:IPR011051), Cupin 1 (InterPro:…	protein_coding	0	pp7l12d-Col12d	2.29745e-07	-4.41082	down-regulated
AT5G43840	member of Heat Stress Transcription Factor (Hsf) family	protein_coding	HEAT SHOCK TRANSCRIPTION FACTOR A6A (AT-HSFA6A);HEAT SHOCK TRANSCRIPTION FACTOR A6A (HSFA6A)	pp7l12d-pp7l0d	1.57481e-05	5.43422	up-regulated
AT2G35300	Encodes LEA4-2/LEA18, a member of the Late Embryogenesis Abundant (LEA) proteins which typically accumulate in response to low water availability conditions imposed during development or by the environment.	protein_coding	LATE EMBRYOGENESIS ABUNDANT 18 (LEA18);LATE EMBRYOGENESIS ABUNDANT 4-2 (AtLEA4-2);LATE EMBRYOGENESIS ABUNDANT 4-2 (LEA4-2)	pp7l12d-Col12d	2.54058e-10	-4.41062	down-regulated
AT2G20870	cell wall protein precursor, putative; FUNCTIONS IN: molecular_function unknown; INVOLVED IN: biological_process unknown; LOCATED IN: endomembrane system; EXPRESSED IN: 16 plant structures; EXPRESSED DURING: 7 growth stages; BEST Arabidopsis thaliana protein match is: hydroxyproline-rich glycoprotein family protein (TAIR:AT4G28160.1)	protein_coding	0	pp7l9d-Col9d	2.39924e-06	-4.40811	down-regulated
AT5G59220	Encodes a member of the PP2C family (Clade A protein phosphatases type 2C). Functions as a negative regulator of osmotic stress and ABA signaling.	protein_coding	SENESCENCE ASSOCIATED GENE 113 (SAG113);HIGHLY ABA-INDUCED PP2C GENE 1 (HAI1)	pp7l12d-Col12d	4.37836e-11	-4.40659	down-regulated
AT2G05850	serine carboxypeptidase-like 38 (scpl38); FUNCTIONS IN: serine-type carboxypeptidase activity; INVOLVED IN: proteolysis; LOCATED IN: endomembrane system; EXPRESSED IN: 7 plant structures; EXPRESSED DURING: L mature pollen stage, M germinated pollen stage, 4 anthesis, C globular stage, petal differentiation and expansion stage; CONTAINS InterPro DOMAIN/s: Peptidase S10, serine carboxypeptidase (In…	protein_coding	SERINE CARBOXYPEPTIDASE-LIKE 38 (scpl38)	pp7l15d-Col15d	1.41709e-08	-4.40347	down-regulated
AT3G49540	unknown protein; FUNCTIONS IN: molecular_function unknown; INVOLVED IN: N-terminal protein myristoylation; LOCATED IN: cellular_component unknown	protein_coding	0	pp7l12d-Col12d	1.44443e-07	-4.40324	down-regulated
AT1G10770	Encodes a putative pectin methylesterase/invertase inhibitor. Anti-sense reduction of this gene's transcript results in pollen tube growth retardation and then partial male sterility and reduced seed set.	protein_coding	0	pp7l15d-Col15d	1.01509e-07	-4.40231	down-regulated
AT2G44560	glycosyl hydrolase 9B11 (GH9B11); FUNCTIONS IN: hydrolase activity, hydrolyzing O-glycosyl compounds, catalytic activity; INVOLVED IN: carbohydrate metabolic process; LOCATED IN: endomembrane system; EXPRESSED IN: 8 plant structures; EXPRESSED DURING: L mature pollen stage, M germinated pollen stage, 4 anthesis, C globular stage, petal differentiation and expansion stage; CONTAINS InterPro DOMAIN…	protein_coding	GLYCOSYL HYDROLASE 9B11 (AtGH9B11);GLYCOSYL HYDROLASE 9B11 (GH9B11)	pp7l15d-Col15d	4.19902e-08	-4.40168	down-regulated
AT5G22430	Pollen Ole e 1 allergen and extensin family protein; CONTAINS InterPro DOMAIN/s: Pollen Ole e 1 allergen/extensin (InterPro:IPR006041); BEST Arabidopsis thaliana protein match is: Pollen Ole e 1 allergen and extensin family protein (TAIR:AT2G27385.3)	protein_coding	0	pp7l12d-pp7l0d	0.00740918	5.40174	up-regulated
AT3G54800	Pleckstrin homology (PH) and lipid-binding START domains-containing protein; CONTAINS InterPro DOMAIN/s: Protein of unknown function DUF1336 (InterPro:IPR009769), Lipid-binding START (InterPro:IPR002913), Pleckstrin homology-type (InterPro:IPR011993), Pleckstrin homology (InterPro:IPR001849); BEST Arabidopsis thaliana protein match is: Pleckstrin homology (PH) and lipid-binding START domains-cont…	protein_coding	0	pp7l12d-Col12d	1.13914e-06	-4.39863	down-regulated
AT4G27670	Encodes Hsp21, a chloroplast located small heat shock protein. A structure model of Hsp21, obtained by homology modeling, single-particle electron microscopy, and lysine-specific chemical crosslinking, shows that the Hsp21 subunits are arranged in two hexameric discs, rotated by 25 degree in relation to each other.	protein_coding	HEAT SHOCK PROTEIN 21 (HSP21)	pp7l12d-Col12d	1.28155e-06	-4.39808	down-regulated
AT3G62090	encodes a novel Myc-related bHLH transcription factor, which physically associated with APRR1/TOC1 and is a member of PIF3 transcription factor family.	protein_coding	PHYTOCHROME INTERACTING FACTOR 3-LIKE 2 (PIL2);PHYTOCHROME-INTERACTING FACTOR 6 (PIF6)	pp7l9d-pp7l0d	2.39824e-06	5.39327	up-regulated
AT4G25672	#N/A	#N/A	#N/A	pp7l15d-Col15d	1.7562e-09	-4.39351	down-regulated
AT4G32170	member of CYP96A	protein_coding	CYTOCHROME P450, FAMILY 96, SUBFAMILY A, POLYPEPTIDE 2 (CYP96A2)	pp7l9d-Col9d	0.000134491	-4.38864	down-regulated
AT2G45800	Encodes a member of the Arabidopsis LIM proteins: a family of actin bundlers with distinct expression patterns. WLIM1, WLIM2a, and WLIM2b are widely expressed, whereas PLIM2a, PLIM2b, and PLIM2c are predominantly expressed in pollen. Regulates actin cytoskeleton organization.	protein_coding	PLIM2A (PLIM2a)	pp7l12d-Col12d	2.69518e-05	-4.38848	down-regulated
AT4G32500	Encodes AKT5, a member of the Shaker family potassium ion (K+) channel. This family includes five groups based on phylogenetic analysis (FEBS Letters (2007) 581: 2357): I (inward rectifying channel): AKT1 (AT2G26650), AKT5 (AT4G32500) and SPIK (also known as AKT6, AT2G25600); II (inward rectifying channel): KAT1 (AT5G46240) and KAT2 (AT4G18290); III (weakly inward rectifying channel): AKT2 (AT4G2…	protein_coding	K+ TRANSPORTER 5 (AKT5);K+ TRANSPORTER 5 (KT5)	pp7l15d-Col15d	2.05666e-05	-4.38748	down-regulated
AT4G01870	tolB protein-related; FUNCTIONS IN: molecular_function unknown; INVOLVED IN: response to cyclopentenone; LOCATED IN: membrane; EXPRESSED IN: 22 plant structures; EXPRESSED DURING: 13 growth stages; CONTAINS InterPro DOMAIN/s: WD40-like Beta Propeller (InterPro:IPR011659), Peptidase S9B, dipeptidylpeptidase IV N-terminal (InterPro:IPR002469), Six-bladed beta-propeller, TolB-like (InterPro:IPR01104…	protein_coding	0	pp7l12d-Col12d	3.63182e-07	-4.38673	down-regulated
ATMG01020	unknown protein; BEST Arabidopsis thaliana protein match is: unknown protein (TAIR:ATMG00670.1).	protein_coding	(ORF153B)	pp7l15d-Col15d	0.00123347	-4.38657	down-regulated
AT3G28790	Protein of unknown function (DUF1216); FUNCTIONS IN: molecular_function unknown; INVOLVED IN: biological_process unknown; LOCATED IN: endomembrane system; EXPRESSED IN: 9 plant structures; EXPRESSED DURING: L mature pollen stage, M germinated pollen stage, 4 anthesis, C globular stage, petal differentiation and expansion stage; CONTAINS InterPro DOMAIN/s: Protein of unknown function DUF1216 (Inte…	protein_coding	0	pp7l12d-Col12d	0.000111212	-4.38619	down-regulated
AT1G05330	unknown protein	protein_coding	0	pp7l12d-Col12d	2.08486e-06	-4.38409	down-regulated
AT2G37870	Bifunctional inhibitor/lipid-transfer protein/seed storage 2S albumin superfamily protein; FUNCTIONS IN: lipid binding; INVOLVED IN: lipid transport; LOCATED IN: endomembrane system; EXPRESSED IN: 11 plant structures; EXPRESSED DURING: LP.06 six leaves visible, LP.04 four leaves visible, 4 anthesis, C globular stage, petal differentiation and expansion stage; CONTAINS InterPro DOMAIN/s: Bifunctio…	protein_coding	0	pp7l9d-pp7l0d	9.08438e-05	5.38788	up-regulated
AT3G23240	encodes a member of the ERF (ethylene response factor) subfamily B-3 of ERF/AP2 transcription factor family (ERF1). The protein contains one AP2 domain. There are 18 members in this subfamily including ATERF-1, ATERF-2, AND ATERF-5. EREBP like protein that binds GCC box of ethylene regulated promoters such as basic chitinases. Constitutive expression of ERF1 phenocopies ethylene over production. …	protein_coding	ETHYLENE RESPONSE FACTOR 1 (ERF1);ETHYLENE RESPONSE FACTOR 1 (ATERF1); (ERF1B); (ATERF#092)	pp7l15d-pp7l0d	0.00125637	5.38339	up-regulated
AT1G73010	Encodes PPsPase1, a pyrophosphate-specific phosphatase catalyzing the specific cleavage of pyrophosphate (Km 38.8 uM) with an alkaline catalytic pH optimum. Expression is upregulated in the shoot of cax1/cax3 mutant.	protein_coding	PYROPHOSPHATE-SPECIFIC PHOSPHATASE1 (PPsPase1);PHOSPHATE STARVATION-INDUCED GENE 2 (PS2);PHOSPHATE STARVATION-INDUCED GENE 2 (ATPS2);PYROPHOSPHATE-SPECIFIC PHOSPHATASE1 (AtPPsPase1)	pp7l15d-Col15d	2.32533e-10	-4.37716	down-regulated
AT3G57520	SIP2 encodes a raffinose-specific alpha-galactosidase that catalyzes the breakdown of raffinose into alpha-galatose and sucrose. This enzyme may function in unloading raffinose from the phloem as part of sink metabolism. Although it was originally predicted to act as a raffinose synthase (RS), that activity was not observed for recombinant SIP2.	protein_coding	SEED IMBIBITION 2 (AtSIP2);SEED IMBIBITION 2 (SIP2);RAFFINOSE SYNTHASE 2 (RS2)	pp7l15d-Col15d	2.75298e-10	-4.37611	down-regulated
AT1G22480	Cupredoxin superfamily protein; FUNCTIONS IN: electron carrier activity, copper ion binding; LOCATED IN: anchored to membrane; EXPRESSED IN: shoot apex, inflorescence meristem, embryo, flower, seed; EXPRESSED DURING: F mature embryo stage, petal differentiation and expansion stage, E expanded cotyledon stage, D bilateral stage; CONTAINS InterPro DOMAIN/s: Plastocyanin-like (InterPro:IPR003245), C…	protein_coding	0	pp7l12d-Col12d	2.2773e-06	-4.37507	down-regulated
AT5G15800	Encodes a MADS box transcription factor involved flower and ovule development. Functionally redundant with SEP2 and SEP3.	protein_coding	SEPALLATA1 (SEP1);AGAMOUS-LIKE 2 (AGL2)	pp7l6d-Col6d	0.000162219	-4.37062	down-regulated
AT2G36020	HVA22-like protein J (HVA22J); FUNCTIONS IN: molecular_function unknown; INVOLVED IN: biological_process unknown; LOCATED IN: endomembrane system; EXPRESSED IN: 10 plant structures; EXPRESSED DURING: L mature pollen stage, M germinated pollen stage, 4 anthesis, C globular stage, petal differentiation and expansion stage; CONTAINS InterPro DOMAIN/s: TB2/DP1/HVA22 related protein (InterPro:IPR00434…	protein_coding	HVA22-LIKE PROTEIN J (HVA22J)	pp7l15d-Col15d	2.37706e-08	-4.36977	down-regulated
AT5G43840	member of Heat Stress Transcription Factor (Hsf) family	protein_coding	HEAT SHOCK TRANSCRIPTION FACTOR A6A (AT-HSFA6A);HEAT SHOCK TRANSCRIPTION FACTOR A6A (HSFA6A)	pp7l6d-pp7l0d	3.53048e-05	5.38064	up-regulated
AT2G31500	member of Calcium Dependent Protein Kinase	protein_coding	CALCIUM-DEPENDENT PROTEIN KINASE 24 (CPK24)	pp7l12d-Col12d	3.83155e-07	-4.36625	down-regulated
AT3G50220	Encode a DUF579 (domain of unknown function 579) containing protein essential for normal xylan synthesis and deposition in the secondary cell wall.	protein_coding	IRREGULAR XYLEM 15 (IRX15)	pp7l9d-Col9d	7.64067e-06	-4.35912	down-regulated
AT1G54860	Glycoprotein membrane precursor GPI-anchored; BEST Arabidopsis thaliana protein match is: Glycoprotein membrane precursor GPI-anchored (TAIR:AT3G06035.1)	protein_coding	0	pp7l6d-Col6d	0.00031677	-4.3589	down-regulated
AT2G34680	isolated from differential screening of a cDNA library from auxin-treated root culture. sequence does not show homology to any known proteins and is predicted to be extracellular.	protein_coding	AUXIN-INDUCED IN ROOT CULTURES 9 (AIR9)	pp7l9d-Col9d	0.00342361	-4.35862	down-regulated
AT2G47040	Share high homologies with a group of pectin methylesterases (PME), pollen specific, and is required for enhancing the growth of pollen tube in style and transmitting tract tissues.	protein_coding	VANGUARD1 (VGD1)	pp7l12d-Col12d	4.1596e-08	-4.35671	down-regulated
AT1G43160	encodes a member of the ERF (ethylene response factor) subfamily B-4 of ERF/AP2 transcription factor family (RAP2.6). The protein contains one AP2 domain. There are 7 members in this subfamily.	protein_coding	RELATED TO AP2 6 (RAP2.6)	pp7l15d-Col15d	7.64713e-08	-4.35551	down-regulated
AT4G39480	member of CYP96A	protein_coding	CYTOCHROME P450, FAMILY 96, SUBFAMILY A, POLYPEPTIDE 9 (CYP96A9)	pp7l9d-Col9d	1.05981e-06	-4.35413	down-regulated
AT3G50970	Belongs to the dehydrin protein family, which contains highly conserved stretches of 7-17 residues that are repetitively scattered in their sequences, the K-, S-, Y- and lysine rich segments. LTI29 and LTI30 double overexpressors confer freeze tolerance. Located in membranes. mRNA upregulated by water deprivation and abscisic acid. The mRNA is cell-to-cell mobile.	protein_coding	(XERO2);LOW TEMPERATURE-INDUCED 30 (LTI30)	pp7l12d-Col12d	9.91758e-11	-4.34382	down-regulated
AT3G57520	SIP2 encodes a raffinose-specific alpha-galactosidase that catalyzes the breakdown of raffinose into alpha-galatose and sucrose. This enzyme may function in unloading raffinose from the phloem as part of sink metabolism. Although it was originally predicted to act as a raffinose synthase (RS), that activity was not observed for recombinant SIP2.	protein_coding	SEED IMBIBITION 2 (AtSIP2);SEED IMBIBITION 2 (SIP2);RAFFINOSE SYNTHASE 2 (RS2)	pp7l12d-Col12d	4.48803e-10	-4.3432	down-regulated
AT1G80130	Tetratricopeptide repeat (TPR)-like superfamily protein; FUNCTIONS IN: binding; INVOLVED IN: response to oxidative stress; LOCATED IN: membrane; EXPRESSED IN: 18 plant structures; EXPRESSED DURING: 12 growth stages; CONTAINS InterPro DOMAIN/s: Tetratricopeptide-like helical (InterPro:IPR011990); BEST Arabidopsis thaliana protein match is: Tetratricopeptide repeat (TPR)-like superfamily protein (T…	protein_coding	0	pp7l9d-pp7l0d	3.40214e-07	5.36456	up-regulated
AT2G36780	UDP-Glycosyltransferase superfamily protein; FUNCTIONS IN: UDP-glycosyltransferase activity, transferase activity, transferring glycosyl groups; INVOLVED IN: metabolic process; LOCATED IN: cellular_component unknown; CONTAINS InterPro DOMAIN/s: UDP-glucuronosyl/UDP-glucosyltransferase (InterPro:IPR002213); BEST Arabidopsis thaliana protein match is: UDP-Glycosyltransferase superfamily protein (TA…	protein_coding	0	pp7l15d-Col15d	6.66348e-08	-4.34251	down-regulated
AT5G04120	Encodes a cofactor-dependent phosphoglycerate mutase (dPGM) - like protein with phosphoserine phosphatase activity that may be responsible for serine anabolism.	protein_coding	0	pp7l9d-pp7l0d	3.17206e-05	5.324	up-regulated
AT3G22510	Pre-rRNA-processing protein TSR2, conserved region; CONTAINS InterPro DOMAIN/s: Pre-rRNA-processing protein TSR2, conserved region (InterPro:IPR019398); BEST Arabidopsis thaliana protein match is: Pre-rRNA-processing protein TSR2, conserved region (TAIR:AT5G27990.1)	protein_coding	0	pp7l12d-Col12d	6.30714e-06	-4.33964	down-regulated
AT3G03430	Calcium-binding EF-hand family protein; FUNCTIONS IN: calcium ion binding; INVOLVED IN: biological_process unknown; LOCATED IN: cytoplasm; EXPRESSED IN: 9 plant structures; EXPRESSED DURING: L mature pollen stage, M germinated pollen stage, 4 anthesis, C globular stage, petal differentiation and expansion stage; CONTAINS InterPro DOMAIN/s: EF-Hand 1, calcium-binding site (InterPro:IPR018247), EF-…	protein_coding	0	pp7l9d-Col9d	8.26649e-05	-4.33686	down-regulated
AT3G28500	60S acidic ribosomal protein family; FUNCTIONS IN: structural constituent of ribosome; INVOLVED IN: translational elongation; LOCATED IN: cytosol, cytosolic ribosome, ribosome, plasma membrane; EXPRESSED IN: 20 plant structures; EXPRESSED DURING: 11 growth stages; CONTAINS InterPro DOMAIN/s: Ribosomal protein 60S (InterPro:IPR001813); BEST Arabidopsis thaliana protein match is: 60S acidic ribosom…	protein_coding	0	pp7l6d-Col6d	0.000681316	-4.33596	down-regulated
AT2G46960	member of CYP709B	protein_coding	CYTOCHROME P450, FAMILY 709, SUBFAMILY B, POLYPEPTIDE 1 (CYP709B1)	pp7l9d-Col9d	0.000839675	-4.33592	down-regulated
AT5G39130	RmlC-like cupins superfamily protein; FUNCTIONS IN: manganese ion binding, nutrient reservoir activity; INVOLVED IN: biological_process unknown; LOCATED IN: endomembrane system, apoplast; CONTAINS InterPro DOMAIN/s: Cupin, RmlC-type (InterPro:IPR011051), Cupin 1 (InterPro:IPR006045), RmlC-like jelly roll fold (InterPro:IPR014710), Germin (InterPro:IPR001929), Germin, manganese binding site (Inter…	protein_coding	0	pp7l12d-Col12d	1.51663e-05	-4.33453	down-regulated
AT4G24090	unknown protein; FUNCTIONS IN: molecular_function unknown; INVOLVED IN: biological_process unknown; LOCATED IN: chloroplast; EXPRESSED IN: 23 plant structures; EXPRESSED DURING: 13 growth stages	protein_coding	0	pp7l15d-Col15d	8.01812e-05	-4.33373	down-regulated
AT2G27190	Encodes a root-secreted purple acid phosphatase involved in extracellular phosphate-scavenging.	protein_coding	PURPLE ACID PHOSPHATASE 1 (PAP1);ARABIDOPSIS THALIANA PURPLE ACID PHOSPHATASE 1 (ATPAP1);PURPLE ACID PHOSPHATASE 12 (PAP12);PURPLE ACID PHOSPHATASE 12 (ATPAP12)	pp7l15d-Col15d	6.6086e-09	-4.33363	down-regulated
AT1G68500	unknown protein; BEST Arabidopsis thaliana protein match is: unknown protein (TAIR:AT1G25422.1)	protein_coding	0	pp7l15d-Col15d	1.27828e-05	-4.3317	down-regulated
AT4G26320	arabinogalactan protein 13 (AGP13); BEST Arabidopsis thaliana protein match is: arabinogalactan protein 14 (TAIR:AT5G56540.1)	protein_coding	ARABINOGALACTAN PROTEIN 13 (AGP13)	pp7l9d-Col9d	0.000331622	-4.33041	down-regulated
AT1G27461	unknown protein	protein_coding	0	pp7l12d-Col12d	2.79542e-07	-4.3279	down-regulated
AT1G07400	HSP20-like chaperones superfamily protein; CONTAINS InterPro DOMAIN/s: Heat shock protein Hsp20 (InterPro:IPR002068), HSP20-like chaperone (InterPro:IPR008978); BEST Arabidopsis thaliana protein match is: HSP20-like chaperones superfamily protein (TAIR:AT1G59860.1)	protein_coding	0	pp7l15d-Col15d	0.000231626	-4.32611	down-regulated
AT1G09380	nodulin MtN21-like transporter family protein	protein_coding	USUALLY MULTIPLE ACIDS MOVE IN AND OUT TRANSPORTERS 25 (UMAMIT25)	pp7l12d-Col12d	1.02826e-05	-4.32449	down-regulated
AT5G54095	unknown protein; FUNCTIONS IN: molecular_function unknown; INVOLVED IN: N-terminal protein myristoylation; LOCATED IN: cellular_component unknown; EXPRESSED IN: 9 plant structures; EXPRESSED DURING: L mature pollen stage, M germinated pollen stage, 4 anthesis, C globular stage, petal differentiation and expansion stage; BEST Arabidopsis thaliana protein match is: unknown protein (TAIR:AT4G27580.1)	protein_coding	0	pp7l12d-Col12d	3.69899e-08	-4.32225	down-regulated
AT4G33860	Glycosyl hydrolase family 10 protein; FUNCTIONS IN: cation binding, hydrolase activity, hydrolyzing O-glycosyl compounds, catalytic activity; INVOLVED IN: carbohydrate metabolic process; LOCATED IN: endomembrane system; CONTAINS InterPro DOMAIN/s: Glycoside hydrolase, family 10 (InterPro:IPR001000), Carbohydrate-binding, CenC-like (InterPro:IPR003305), Glycoside hydrolase, catalytic core (InterPr…	protein_coding	0	pp7l15d-Col15d	2.12503e-06	-4.31972	down-regulated
AT5G13580	Belongs to a clade of five Arabidopsis thaliana ABCG half-transporters that are required for synthesis of an effective suberin barrier in roots and seed coats (ABCG2, ABCG6, and ABCG20) and for synthesis of an intact pollen wall (ABCG1 and ABCG16).	protein_coding	ATP-BINDING CASSETTE G6 (ABCG6)	pp7l12d-Col12d	6.65659e-07	-4.31811	down-regulated
AT1G47980	unknown protein; FUNCTIONS IN: molecular_function unknown; INVOLVED IN: biological_process unknown; LOCATED IN: endomembrane system; EXPRESSED IN: 6 plant structures; EXPRESSED DURING: 4 anthesis, F mature embryo stage, petal differentiation and expansion stage, E expanded cotyledon stage; BEST Arabidopsis thaliana protein match is: unknown protein (TAIR:AT3G62730.1)	protein_coding	0	pp7l15d-pp7l0d	0.00343194	5.26967	up-regulated
AT4G35190	Putative lysine decarboxylase family protein; CONTAINS InterPro DOMAIN/s: Conserved hypothetical protein CHP00730 (InterPro:IPR005269); BEST Arabidopsis thaliana protein match is: lysine decarboxylase family protein (TAIR:AT2G37210.1)	protein_coding	LONELY GUY 5 (LOG5)	pp7l15d-pp7l0d	2.23524e-06	5.268	up-regulated
AT5G45810	Encodes a member of the SNF1-related kinase (SnRK) gene family (SnRK3.5), which has also been reported as a member of the CBL-interacting protein kinases (CIPK19).	protein_coding	CBL-INTERACTING PROTEIN KINASE 19 (CIPK19);SNF1-RELATED PROTEIN KINASE 3.5 (SnRK3.5)	pp7l15d-pp7l0d	0.00056225	5.26	up-regulated
AT1G56060	unknown protein; BEST Arabidopsis thaliana protein match is: unknown protein (TAIR:AT2G32210.1)	protein_coding	0	pp7l15d-Col15d	3.2893e-08	-4.31255	down-regulated
AT1G68500	unknown protein; BEST Arabidopsis thaliana protein match is: unknown protein (TAIR:AT1G25422.1)	protein_coding	0	pp7l12d-Col12d	2.93807e-05	-4.3122	down-regulated
AT1G10180	BEST Arabidopsis thaliana protein match is: exocyst complex component 84B (TAIR:AT5G49830.1)	protein_coding	EXOCYST COMPLEX COMPONENT 84C (EXO84C)	pp7l9d-Col9d	1.12615e-08	-4.31171	down-regulated
AT4G35190	Putative lysine decarboxylase family protein; CONTAINS InterPro DOMAIN/s: Conserved hypothetical protein CHP00730 (InterPro:IPR005269); BEST Arabidopsis thaliana protein match is: lysine decarboxylase family protein (TAIR:AT2G37210.1)	protein_coding	LONELY GUY 5 (LOG5)	pp7l12d-pp7l0d	2.93049e-06	5.25919	up-regulated
AT2G22860	Phytosulfokine 2 precursor, coding for a unique plant peptide growth factor. The mRNA is cell-to-cell mobile.	protein_coding	PHYTOSULFOKINE 2 PRECURSOR (ATPSK2);PHYTOSULFOKINE 2 PRECURSOR (PSK2)	pp7l15d-Col15d	1.00496e-07	-4.30742	down-regulated
AT2G02230	phloem protein 2-B1 (PP2-B1); CONTAINS InterPro DOMAIN/s: F-box domain, cyclin-like (InterPro:IPR001810), F-box domain, Skp2-like (InterPro:IPR022364); BEST Arabidopsis thaliana protein match is: F-box family protein (TAIR:AT2G02240.1)	protein_coding	PHLOEM PROTEIN 2-B1 (AtPP2-B1);PHLOEM PROTEIN 2-B1 (PP2-B1)	pp7l15d-Col15d	3.70041e-09	-4.30621	down-regulated
AT3G05960	Encodes a hexose sugar transporter that is expressed in pollen. STP6 may play a role in providing sugars during late pollen maturation or pollen tube germination.	protein_coding	SUGAR TRANSPORTER 6 (ATSTP6);SUGAR TRANSPORTER 6 (STP6)	pp7l6d-Col6d	0.00616716	-4.30616	down-regulated
AT3G11980	Similar to fatty acid reductases.	protein_coding	MALE STERILITY 2 (MS2);FATTY ACID REDUCTASE 2 (FAR2)	pp7l6d-Col6d	0.00563155	-4.30562	down-regulated
AT2G45570	member of CYP76C	protein_coding	CYTOCHROME P450, FAMILY 76, SUBFAMILY C, POLYPEPTIDE 2 (CYP76C2)	pp7l15d-pp7l0d	0.00147608	5.25746	up-regulated
AT4G12410	SAUR-like auxin-responsive protein family ; CONTAINS InterPro DOMAIN/s: Auxin responsive SAUR protein (InterPro:IPR003676); BEST Arabidopsis thaliana protein match is: SAUR-like auxin-responsive protein family (TAIR:AT4G22620.1)	protein_coding	SMALL AUXIN UPREGULATED RNA 35 (SAUR35)	pp7l12d-Col12d	6.68644e-07	-4.29749	down-regulated
AT5G15948	#N/A	#N/A	#N/A	pp7l15d-Col15d	3.27206e-09	-4.29713	down-regulated
AT2G28315	UXT1 is a member of the NST-KT subfamily of nucleotide/sugar transporters. It is localized to the golgi and ER. UXT1 functions as a UDP-Xyl transporter. The mRNA is cell-to-cell mobile.	protein_coding	UDP-XYLOSE TRANSPORTER1 (UXT1)	pp7l9d-Col9d	1.63057e-08	-4.2967	down-regulated
AT3G19920	unknown protein; BEST Arabidopsis thaliana protein match is: unknown protein (TAIR:AT5G64230.1)	protein_coding	0	pp7l15d-Col15d	6.9988e-09	-4.29507	down-regulated
AT2G19770	Encodes profilin 5, originally named profilin 4 (PRO4/PFN4). Low-molecular weight, actin monomer-binding protein that regulates the organization of actin cytoskeleton. Pollen-specific plant profilin present predominantly in mature pollen and growing pollen tubes.	protein_coding	PROFILIN 5 (PRF5)	pp7l15d-Col15d	1.05481e-05	-4.29501	down-regulated
AT3G22640	PAP85; FUNCTIONS IN: nutrient reservoir activity; INVOLVED IN: biological_process unknown; LOCATED IN: plant-type cell wall; EXPRESSED IN: stem, seed; EXPRESSED DURING: seedling growth, seed development stages; CONTAINS InterPro DOMAIN/s: Cupin, RmlC-type (InterPro:IPR011051), Cupin 1 (InterPro:IPR006045), RmlC-like jelly roll fold (InterPro:IPR014710); BEST Arabidopsis thaliana protein match is:…	protein_coding	(PAP85)	pp7l12d-Col12d	0.000436362	-4.29253	down-regulated
AT5G51760	Encodes AHG1 (ABA-hypersensitive germination 1), a putative protein phosphatase 2C (PP2C). Expressed in seeds. AHG1 functions in seed development and germination.	protein_coding	ABA-HYPERSENSITIVE GERMINATION 1 (AHG1)	pp7l15d-Col15d	2.28395e-06	-4.29092	down-regulated
AT5G18910	Protein kinase superfamily protein; FUNCTIONS IN: protein serine/threonine kinase activity, protein kinase activity, kinase activity, ATP binding; INVOLVED IN: protein amino acid phosphorylation; LOCATED IN: peroxisome; EXPRESSED IN: 9 plant structures; EXPRESSED DURING: L mature pollen stage, M germinated pollen stage, 4 anthesis, C globular stage, petal differentiation and expansion stage; CONT…	protein_coding	0	pp7l9d-Col9d	6.47204e-05	-4.29023	down-regulated
AT5G66400	Belongs to the dehydrin protein family, which contains highly conserved stretches of 7-17 residues that are repetitively scattered in their sequences, the K-, S-, Y- and lysine rich segments. ABA- and drought-induced glycine-rice dehydrin protein. The ABA-induced expression of RAB18 was reduced following ACC application, indicating that ethylene inhibits the ABA signaling pathway. RAB18 is also e…	protein_coding	RESPONSIVE TO ABA 18 (RAB18);ARABIDOPSIS THALIANA DROUGHT-INDUCED 8 (ATDI8)	pp7l15d-pp7l0d	4.46555e-05	5.25023	up-regulated
AT1G71890	Encodes a sucrose transporter that is expressed in the endosperm. Mutants have delayed accumulation of fatty acids and embryo maturation.	protein_coding	(SUC5);SUCROSE-PROTON SYMPORTER 5 (ATSUC5)	pp7l12d-Col12d	0.00010869	-4.28912	down-regulated
AT5G02640	unknown protein; BEST Arabidopsis thaliana protein match is: unknown protein (TAIR:AT3G46300.1)	protein_coding	0	pp7l15d-Col15d	4.37745e-10	-4.28842	down-regulated
AT3G02310	MADS-box protein, binds K domain of AG in vivo	protein_coding	SEPALLATA 2 (SEP2);AGAMOUS-LIKE 4 (AGL4)	pp7l9d-Col9d	0.000233677	-4.28811	down-regulated
AT3G60120	beta glucosidase 27 (BGLU27); FUNCTIONS IN: cation binding, hydrolase activity, hydrolyzing O-glycosyl compounds, catalytic activity; INVOLVED IN: carbohydrate metabolic process; LOCATED IN: cellular_component unknown; EXPRESSED IN: stem, hypocotyl, sepal, stamen; EXPRESSED DURING: 4 anthesis; CONTAINS InterPro DOMAIN/s: Glycoside hydrolase, family 1 (InterPro:IPR001360), Glycoside hydrolase, fam…	protein_coding	BETA GLUCOSIDASE 27 (BGLU27)	pp7l15d-pp7l0d	0.00555712	5.24589	up-regulated
AT5G25390	encodes a member of the ERF (ethylene response factor) subfamily B-6 of ERF/AP2 transcription factor family. The protein contains one AP2 domain. There are 12 members in this subfamily including RAP2.11.	protein_coding	SHINE2 (SHN2);SHINE3 (SHN3)	pp7l12d-pp7l0d	1.06883e-06	5.24098	up-regulated
AT5G22650	Encodes a member of a plant-specific class of histone deacetylases. Controls the development of adaxial/abaxial leaf polarity. Its mRNA is widely expressed in stems, leaves, flowers and young siliques. Plant lines expressing RNAi constructs directed against this gene showed a marked reduction in agrobacterium-mediated root transformation.	protein_coding	HISTONE DEACETYLASE 2B (HD2B); (HDT02); (HDT2); (ATHD2B); (HDA4);HISTONE DEACETYLASE 2 (HD2);ARABIDOPSIS HISTONE DEACETYLASE 2 (ATHD2)	pp7l15d-Col15d	3.85141e-12	-4.27781	down-regulated
AT1G80130	Tetratricopeptide repeat (TPR)-like superfamily protein; FUNCTIONS IN: binding; INVOLVED IN: response to oxidative stress; LOCATED IN: membrane; EXPRESSED IN: 18 plant structures; EXPRESSED DURING: 12 growth stages; CONTAINS InterPro DOMAIN/s: Tetratricopeptide-like helical (InterPro:IPR011990); BEST Arabidopsis thaliana protein match is: Tetratricopeptide repeat (TPR)-like superfamily protein (T…	protein_coding	0	pp7l12d-pp7l0d	3.00026e-07	5.22297	up-regulated
AT2G21490	dehydrin LEA (LEA); FUNCTIONS IN: molecular_function unknown; INVOLVED IN: response to water, response to stress; LOCATED IN: cellular_component unknown; EXPRESSED IN: petal, leaf whorl, sepal, flower; EXPRESSED DURING: 4 anthesis, petal differentiation and expansion stage; CONTAINS InterPro DOMAIN/s: Dehydrin (InterPro:IPR000167); BEST Arabidopsis thaliana protein match is: Dehydrin family prote…	protein_coding	DEHYDRIN LEA (LEA)	pp7l9d-Col9d	0.00161497	-4.27626	down-regulated
AT3G52600	cell wall invertase 2 (CWINV2); FUNCTIONS IN: hydrolase activity, hydrolyzing O-glycosyl compounds; INVOLVED IN: sucrose catabolic process, using beta-fructofuranosidase, carbohydrate metabolic process; LOCATED IN: endomembrane system; EXPRESSED IN: 9 plant structures; EXPRESSED DURING: L mature pollen stage, M germinated pollen stage, 4 anthesis, C globular stage, petal differentiation and expan…	protein_coding	CELL WALL INVERTASE 2 (AtcwINV2);CELL WALL INVERTASE 2 (CWINV2); (ATCWIN2)	pp7l12d-Col12d	2.84511e-05	-4.2759	down-regulated
AT5G44417	pseudogene, similar to CPRD2, blastp match of 42% identity and 7.0e-94 P-value to GP|13161397|dbj|BAB33033.1||AB056448 CPRD2 {Vigna unguiculata}	pseudogene	0	pp7l15d-pp7l0d	1.85537e-06	5.22201	up-regulated
AT1G03940	HXXXD-type acyl-transferase family protein; FUNCTIONS IN: transferase activity, transferring acyl groups other than amino-acyl groups, transferase activity; INVOLVED IN: biological_process unknown; LOCATED IN: cellular_component unknown; CONTAINS InterPro DOMAIN/s: Transferase (InterPro:IPR003480); BEST Arabidopsis thaliana protein match is: HXXXD-type acyl-transferase family protein (TAIR:AT1G03…	protein_coding	0	pp7l6d-pp7l0d	5.36797e-06	5.21029	up-regulated
AT2G22470	Encodes arabinogalactan-protein (AGP2).	protein_coding	ARABINOGALACTAN PROTEIN 2 (AGP2); (ATAGP2)	pp7l12d-Col12d	1.31297e-05	-4.27105	down-regulated
AT2G21180	unknown protein; BEST Arabidopsis thaliana protein match is: unknown protein (TAIR:AT5G19875.1)	protein_coding	0	pp7l15d-Col15d	3.16702e-13	-4.26831	down-regulated
AT3G11050	ferritin 2 (FER2); FUNCTIONS IN: oxidoreductase activity, ferric iron binding, binding, transition metal ion binding; INVOLVED IN: response to oxidative stress, cellular iron ion homeostasis, response to abscisic acid stimulus, iron ion transport; LOCATED IN: chloroplast; EXPRESSED IN: 12 plant structures; EXPRESSED DURING: 7 growth stages; CONTAINS InterPro DOMAIN/s: Ferritin, N-terminal (InterP…	protein_coding	FERRITIN 2 (ATFER2);FERRITIN 2 (FER2)	pp7l15d-Col15d	4.06631e-09	-4.26628	down-regulated
AT3G01230	unknown protein; FUNCTIONS IN: molecular_function unknown; INVOLVED IN: biological_process unknown; LOCATED IN: endomembrane system; BEST Arabidopsis thaliana protein match is: unknown protein (TAIR:AT3G01240.1)	protein_coding	0	pp7l15d-Col15d	3.28673e-07	-4.26628	down-regulated
AT2G42990	GDSL-motif esterase/acyltransferase/lipase. Enzyme group with broad substrate specificity that may catalyze acyltransfer or hydrolase reactions with lipid and non-lipid substrates.	protein_coding	0	pp7l6d-Col6d	9.75245e-05	-4.26576	down-regulated
AT5G11650	alpha/beta-Hydrolases superfamily protein; FUNCTIONS IN: hydrolase activity; LOCATED IN: chloroplast; EXPRESSED IN: 24 plant structures; EXPRESSED DURING: 15 growth stages; BEST Arabidopsis thaliana protein match is: alpha/beta-Hydrolases superfamily protein (TAIR:AT1G73480.1)	protein_coding	(MAGL13)	pp7l15d-Col15d	2.22332e-05	-4.2616	down-regulated
AT5G01220	Encodes a UDP-sulfoquinovose:DAG sulfoquinovosyltransferase that is involved in sulfolipid biosynthesis and whose expression is responsive to both phosphate (Pi) and phosphite (Phi) in both roots and shoots.	protein_coding	SULFOQUINOVOSYLDIACYLGLYCEROL 2 (SQD2)	pp7l12d-Col12d	0.00014587	-4.25846	down-regulated
AT5G12000	Protein kinase protein with adenine nucleotide alpha hydrolases-like domain; FUNCTIONS IN: kinase activity; INVOLVED IN: protein amino acid phosphorylation, response to stress; EXPRESSED IN: 10 plant structures; EXPRESSED DURING: L mature pollen stage, M germinated pollen stage, 4 anthesis, C globular stage, petal differentiation and expansion stage; CONTAINS InterPro DOMAIN/s: UspA (InterPro:IPR…	protein_coding	0	pp7l12d-Col12d	1.47479e-06	-4.25817	down-regulated
AT3G43860	glycosyl hydrolase 9A4 (GH9A4); FUNCTIONS IN: hydrolase activity, hydrolyzing O-glycosyl compounds, catalytic activity; INVOLVED IN: carbohydrate metabolic process; LOCATED IN: endomembrane system; EXPRESSED IN: 9 plant structures; EXPRESSED DURING: L mature pollen stage, M germinated pollen stage, 4 anthesis, C globular stage, petal differentiation and expansion stage; CONTAINS InterPro DOMAIN/s…	protein_coding	GLYCOSYL HYDROLASE 9A4 (GH9A4);GLYCOSYL HYDROLASE 9A4 (AtGH9A4)	pp7l12d-Col12d	3.32183e-07	-4.25796	down-regulated
AT5G21150	AGO9-dependent sRNA silencing is crucial to specify cell fate in the Arabidopsis ovule. AGO9 is expressed in reproductive companion cells but not in the associated male or female gametes or their precursors. Therefore, AGO9 acts non-cell autonomously to silencing the activity of TEs activity in the female gametophyte.Loss of function mutants produce ectopic megaspore mother cell and supernumary f…	protein_coding	ARGONAUTE 9 (AGO9)	pp7l6d-Col6d	0.000418787	-4.25796	down-regulated
AT5G40730	Encodes an arabinogalactan-protein (AGP24).	protein_coding	ARABINOGALACTAN PROTEIN 24 (AGP24);ARABIDOPSIS THALIANA ARABINOGALACTAN PROTEIN 24 (ATAGP24)	pp7l15d-Col15d	3.25975e-11	-4.25616	down-regulated
AT1G30710	FAD-binding Berberine family protein; FUNCTIONS IN: electron carrier activity, oxidoreductase activity, FAD binding, catalytic activity; LOCATED IN: endomembrane system; EXPRESSED IN: 6 plant structures; EXPRESSED DURING: L mature pollen stage, M germinated pollen stage, 4 anthesis, C globular stage; CONTAINS InterPro DOMAIN/s: FAD-binding, type 2 (InterPro:IPR016166), Berberine/berberine-like (I…	protein_coding	(ATBBE9)	pp7l15d-Col15d	2.52021e-06	-4.25516	down-regulated
AT1G09510	similar to Eucalyptus gunnii alcohol dehydrogenase of unknown physiological function (GI:1143445), Vigna unguiculata (gi:1854445), NOT a cinnamyl-alcohol dehydrogenase	protein_coding	0	pp7l15d-Col15d	4.3547e-06	-4.2535	down-regulated
AT3G01270	Pectate lyase family protein; FUNCTIONS IN: lyase activity, pectate lyase activity; INVOLVED IN: biological_process unknown; LOCATED IN: endomembrane system; EXPRESSED IN: 20 plant structures; EXPRESSED DURING: 14 growth stages; CONTAINS InterPro DOMAIN/s: Pectin lyase fold/virulence factor (InterPro:IPR011050), Pectate lyase, N-terminal (InterPro:IPR007524), AmbAllergen (InterPro:IPR018082), Pec…	protein_coding	0	pp7l15d-Col15d	4.52932e-06	-4.25331	down-regulated
AT1G09610	Protein of unknown function (DUF579); FUNCTIONS IN: molecular_function unknown; INVOLVED IN: biological_process unknown; LOCATED IN: endomembrane system; EXPRESSED IN: 8 plant structures; EXPRESSED DURING: 4 anthesis, petal differentiation and expansion stage; CONTAINS InterPro DOMAIN/s: Protein of unknown function DUF579 (InterPro:IPR021148), Conserved hypothetical protein CHP01627 (InterPro:IPR…	protein_coding	GLUCURONOXYLAN METHYLTRANSFERASE 3 (GXM3)	pp7l9d-Col9d	3.25365e-06	-4.25169	down-regulated
AT5G24860	encodes a small protein of 12.6 kDa that regulates flowering and is involved in gibberellin signalling pathway. It is expressed in apical meristems immediately after the photoperiodic induction of flowering. Genetic interactions with flowering time and floral organ identity genes suggest that this gene may be involved in modulating the competence to flower. There are two other genes similar to FP…	protein_coding	ARABIDOPSIS FLOWERING PROMOTING FACTOR 1 (ATFPF1);FLOWERING PROMOTING FACTOR 1 (FPF1)	pp7l15d-Col15d	2.70389e-07	-4.2503	down-regulated
AT5G13700	Encodes a protein with polyamine oxidase activity. The mRNA of this gene is only expressed in very low amounts in the organs where it was detected (light-grown plants).	protein_coding	POLYAMINE OXIDASE 1 (ATPAO1); (APAO);POLYAMINE OXIDASE 1 (PAO1)	pp7l15d-Col15d	4.56634e-13	-4.24956	down-regulated
AT1G03940	HXXXD-type acyl-transferase family protein; FUNCTIONS IN: transferase activity, transferring acyl groups other than amino-acyl groups, transferase activity; INVOLVED IN: biological_process unknown; LOCATED IN: cellular_component unknown; CONTAINS InterPro DOMAIN/s: Transferase (InterPro:IPR003480); BEST Arabidopsis thaliana protein match is: HXXXD-type acyl-transferase family protein (TAIR:AT1G03…	protein_coding	0	pp7l15d-pp7l0d	2.37511e-06	5.19851	up-regulated
AT3G13520	Encodes a GPI-anchored arabinogalactan (AG) peptide with a short 'classical' backbone of 10 amino acids, seven of which are conserved among the 4 other Arabidopsis AG peptides. These peptides may be involved in cell signaling.	protein_coding	ARABINOGALACTAN PROTEIN 12 (AGP12); (ATAGP12)	pp7l15d-Col15d	2.33807e-12	-4.24806	down-regulated
AT2G45580	member of CYP76C	protein_coding	CYTOCHROME P450, FAMILY 76, SUBFAMILY C, POLYPEPTIDE 3 (CYP76C3)	pp7l6d-Col6d	0.00211724	-4.24672	down-regulated
AT3G02480	Late embryogenesis abundant protein (LEA) family protein; BEST Arabidopsis thaliana protein match is: Late embryogenesis abundant protein (LEA) family protein (TAIR:AT5G38760.1)	protein_coding	ABA-RESPONSE PROTEIN (ABR)	pp7l12d-pp7l0d	2.78973e-06	5.18526	up-regulated
AT2G07560	H(+)-ATPase 6 (HA6); FUNCTIONS IN: protein binding, ATPase activity; INVOLVED IN: cation transport, metabolic process, ATP biosynthetic process; LOCATED IN: plasma membrane, membrane; EXPRESSED IN: 11 plant structures; EXPRESSED DURING: L mature pollen stage, M germinated pollen stage, 4 anthesis, petal differentiation and expansion stage; CONTAINS InterPro DOMAIN/s: ATPase, P-type, ATPase-associ…	protein_coding	H(+)-ATPASE 6 (AHA6);H(+)-ATPASE 6 (HA6)	pp7l12d-Col12d	0.00062822	-4.24532	down-regulated
AT5G48180	Encodes a nitrile-specifier protein NSP5. NSP5 is one out of five (At3g16400/NSP1, At2g33070/NSP2, At3g16390/NSP3, At3g16410/NSP4 and At5g48180/NSP5) A. thaliana epithiospecifier protein (ESP) homologues that promote simple nitrile, but not epithionitrile or thiocyanate formation.	protein_coding	NITRILE SPECIFIER PROTEIN 5 (NSP5); (ATNSP5)	pp7l12d-Col12d	1.54345e-06	-4.24289	down-regulated
AT5G50750	RGP4 is a reversibly glycosylated polypeptide. Analyses using tagged RGP4 suggest that it is present in the cytosol and in association with the Golgi apparatus. Recombinant RGP4 does not have UDP-arabinose mutase activity based on an in vitro assay even though the related RGP1, RGP2, and RGP3 proteins do have activity in the same assay. RGP4 can form complexes with RGP1 and RGP2. RGP4 is expresse…	protein_coding	REVERSIBLY GLYCOSYLATED POLYPEPTIDE 4 (RGP4)	pp7l12d-Col12d	0.00183809	-4.24016	down-regulated
AT5G42130	Encodes a protein belonging to the mitochondrial carrier family and similar to animal mitoferrin but likely NOT to be located in the mitochondria, but rather in chloroplasts. It is likely to be involved in transporting iron into the chloroplast.	protein_coding	MITOFERRINLIKE1 (Mfl1); (AtMfl1)	pp7l15d-Col15d	2.92737e-05	-4.23997	down-regulated
AT3G02310	MADS-box protein, binds K domain of AG in vivo	protein_coding	SEPALLATA 2 (SEP2);AGAMOUS-LIKE 4 (AGL4)	pp7l12d-Col12d	1.49823e-05	-4.23784	down-regulated
AT1G76470	NAD(P)-binding Rossmann-fold superfamily protein; FUNCTIONS IN: coenzyme binding, binding, cinnamoyl-CoA reductase activity, catalytic activity; INVOLVED IN: lignin biosynthetic process, cellular metabolic process, metabolic process; LOCATED IN: endomembrane system; EXPRESSED IN: leaf whorl, sepal, male gametophyte, flower, stamen; EXPRESSED DURING: 4 anthesis, petal differentiation and expansion…	protein_coding	0	pp7l6d-Col6d	0.00796795	-4.23756	down-regulated
AT1G43160	encodes a member of the ERF (ethylene response factor) subfamily B-4 of ERF/AP2 transcription factor family (RAP2.6). The protein contains one AP2 domain. There are 7 members in this subfamily.	protein_coding	RELATED TO AP2 6 (RAP2.6)	pp7l15d-pp7l0d	0.0086214	5.16294	up-regulated
AT2G37870	Bifunctional inhibitor/lipid-transfer protein/seed storage 2S albumin superfamily protein; FUNCTIONS IN: lipid binding; INVOLVED IN: lipid transport; LOCATED IN: endomembrane system; EXPRESSED IN: 11 plant structures; EXPRESSED DURING: LP.06 six leaves visible, LP.04 four leaves visible, 4 anthesis, C globular stage, petal differentiation and expansion stage; CONTAINS InterPro DOMAIN/s: Bifunctio…	protein_coding	0	pp7l12d-pp7l0d	0.000115552	5.13955	up-regulated
AT1G29680	Protein of unknown function (DUF1264); CONTAINS InterPro DOMAIN/s: Protein of unknown function DUF1264 (InterPro:IPR010686); BEST Arabidopsis thaliana protein match is: Protein of unknown function (DUF1264) (TAIR:AT5G45690.1)	protein_coding	0	pp7l15d-Col15d	3.15709e-08	-4.23445	down-regulated
AT3G48030	hypoxia-responsive family protein / zinc finger (C3HC4-type RING finger) family protein; FUNCTIONS IN: zinc ion binding; INVOLVED IN: response to hypoxia; EXPRESSED IN: hypocotyl, root; CONTAINS InterPro DOMAIN/s: Zinc finger, RING-type (InterPro:IPR001841), Zinc finger, C3HC4 RING-type (InterPro:IPR018957), Hypoxia induced protein, conserved region (InterPro:IPR007667); BEST Arabidopsis thaliana…	protein_coding	0	pp7l15d-Col15d	2.23363e-08	-4.22538	down-regulated
AT3G13784	cell wall invertase 5 (CWINV5); FUNCTIONS IN: hydrolase activity, hydrolyzing O-glycosyl compounds; INVOLVED IN: sucrose catabolic process, using beta-fructofuranosidase, carbohydrate metabolic process; LOCATED IN: endomembrane system; EXPRESSED IN: 15 plant structures; EXPRESSED DURING: LP.04 four leaves visible, 4 anthesis, LP.10 ten leaves visible, petal differentiation and expansion stage; CO…	protein_coding	CELL WALL INVERTASE 5 (AtcwINV5);CELL WALL INVERTASE 5 (CWINV5)	pp7l6d-pp7l0d	0.000777786	5.10897	up-regulated
AT3G22510	Pre-rRNA-processing protein TSR2, conserved region; CONTAINS InterPro DOMAIN/s: Pre-rRNA-processing protein TSR2, conserved region (InterPro:IPR019398); BEST Arabidopsis thaliana protein match is: Pre-rRNA-processing protein TSR2, conserved region (TAIR:AT5G27990.1)	protein_coding	0	pp7l15d-Col15d	2.02862e-09	-4.22188	down-regulated
AT5G59230	transcription factor-related; FUNCTIONS IN: RNA polymerase II transcription factor activity; INVOLVED IN: transcription initiation from RNA polymerase II promoter; LOCATED IN: transcription factor TFIIA complex; CONTAINS InterPro DOMAIN/s: Transcription factor IIA, alpha/beta subunit (InterPro:IPR004855), Transcription factor IIA, beta-barrel (InterPro:IPR009088), Transcription factor IIA, alpha …	protein_coding	0	pp7l12d-Col12d	8.13973e-05	-4.22135	down-regulated
AT2G29460	Encodes glutathione transferase belonging to the tau class of GSTs. Naming convention according to Wagner et al. (2002).	protein_coding	GLUTATHIONE S-TRANSFERASE TAU 4 (ATGSTU4);GLUTATHIONE S-TRANSFERASE 22 (GST22);GLUTATHIONE S-TRANSFERASE TAU 4 (GSTU4)	pp7l12d-Col12d	2.38902e-06	-4.22135	down-regulated
AT2G03740	late embryogenesis abundant domain-containing protein / LEA domain-containing protein; CONTAINS InterPro DOMAIN/s: Late embryogenesis abundant protein, group 4 (InterPro:IPR004238); BEST Arabidopsis thaliana protein match is: Late embryogenesis abundant protein (LEA) family protein (TAIR:AT2G03850.1)	protein_coding	0	pp7l9d-Col9d	0.000607011	-4.22106	down-regulated
AT3G62230	Target promoter of the male germline-specific transcription factor DUO1.	protein_coding	DUO1-ACTIVATED F-BOX 1 (DAF1)	pp7l12d-Col12d	5.57538e-06	-4.22034	down-regulated
AT4G14880	Encodes a cytosolic isoform of cytosolic O-acetylserine(thiol)lyase, a key enzyme in cysteine biosynthesis and for the fixation of inorganic sulfide. It catalyzes the formation of cysteine from O-acetylserine and inorganic sulfide. Gene expression is predominant in the root cortex and the xylem parenchyma. Gene expression is induced in leave, stems and roots by high salt and heavy metal stresses,…	protein_coding	O-ACETYLSERINE (THIOL) LYASE (OAS-TL) ISOFORM A1 (OASA1);ONSET OF LEAF DEATH 3 (OLD3); (CYTACS1)	pp7l12d-Col12d	2.54682e-05	-4.21822	down-regulated
AT2G28650	A member of EXO70 gene family, putative exocyst subunits, conserved in land plants. Arabidopsis thaliana contains 23 putative EXO70 genes, which can be classified into eight clusters on the phylogenetic tree.	protein_coding	EXOCYST SUBUNIT EXO70 FAMILY PROTEIN H8 (ATEXO70H8);EXOCYST SUBUNIT EXO70 FAMILY PROTEIN H8 (EXO70H8)	pp7l12d-Col12d	5.12465e-06	-4.21598	down-regulated
AT5G52160	Bifunctional inhibitor/lipid-transfer protein/seed storage 2S albumin superfamily protein; FUNCTIONS IN: lipid binding; INVOLVED IN: lipid transport; LOCATED IN: endomembrane system; EXPRESSED IN: leaf whorl, sepal, flower; EXPRESSED DURING: petal differentiation and expansion stage; CONTAINS InterPro DOMAIN/s: Bifunctional inhibitor/plant lipid transfer protein/seed storage (InterPro:IPR016140),…	protein_coding	0	pp7l0d-Col0d	0.000631554	-4.21573	down-regulated
AT5G25820	Exostosin family protein; FUNCTIONS IN: catalytic activity; LOCATED IN: membrane; EXPRESSED IN: stem, root, stamen; EXPRESSED DURING: 4 anthesis; CONTAINS InterPro DOMAIN/s: Exostosin-like (InterPro:IPR004263); BEST Arabidopsis thaliana protein match is: Exostosin family protein (TAIR:AT4G32790.1)	protein_coding	0	pp7l15d-Col15d	4.49693e-07	-4.21555	down-regulated
AT3G02180	SPIRAL1-LIKE3 belongs to a six-member gene family in Arabidopsis; all members share high sequence similarity in amino- and carboxy-terminal regions. Regulates cortical microtubule organization. Mutant plants exhibit altered patterns of root, leaf and petal growth as a result of defective anisotropic cell expansion.	protein_coding	SPIRAL1-LIKE3 (SP1L3)	pp7l12d-Col12d	4.83061e-06	-4.21369	down-regulated
AT3G01240	unknown protein; FUNCTIONS IN: molecular_function unknown; INVOLVED IN: biological_process unknown; LOCATED IN: endomembrane system; EXPRESSED IN: 11 plant structures; EXPRESSED DURING: L mature pollen stage, M germinated pollen stage, 4 anthesis, C globular stage, petal differentiation and expansion stage; BEST Arabidopsis thaliana protein match is: unknown protein (TAIR:AT3G01230.1)	protein_coding	0	pp7l12d-Col12d	8.18984e-07	-4.2131	down-regulated
AT4G12410	SAUR-like auxin-responsive protein family ; CONTAINS InterPro DOMAIN/s: Auxin responsive SAUR protein (InterPro:IPR003676); BEST Arabidopsis thaliana protein match is: SAUR-like auxin-responsive protein family (TAIR:AT4G22620.1)	protein_coding	SMALL AUXIN UPREGULATED RNA 35 (SAUR35)	pp7l15d-Col15d	4.35777e-09	-4.21169	down-regulated
AT4G32510	HCO3- transporter family; FUNCTIONS IN: anion exchanger activity; INVOLVED IN: anion transport; LOCATED IN: integral to membrane, membrane; CONTAINS InterPro DOMAIN/s: Bicarbonate transporter, C-terminal (InterPro:IPR011531), Bicarbonate transporter, eukaryotic (InterPro:IPR003020); BEST Arabidopsis thaliana protein match is: HCO3- transporter family (TAIR:AT5G25430.1)	protein_coding	0	pp7l15d-Col15d	9.78981e-06	-4.20956	down-regulated
AT1G07500	SMR5 is a member of the SIAMESE-RELATED Cyclin-Dependent Kinase Inhibitor family. It is induced by ROS/oxidative stress.	protein_coding	SIAMESE-RELATED 5 (SMR5)	pp7l15d-Col15d	4.192e-11	-4.20882	down-regulated
AT4G30830	Protein of unknown function, DUF593; CONTAINS InterPro DOMAIN/s: Protein of unknown function DUF593 (InterPro:IPR007656); BEST Arabidopsis thaliana protein match is: Protein of unknown function, DUF593 (TAIR:AT2G24140.1)	protein_coding	0	pp7l12d-pp7l0d	2.14246e-05	5.09009	up-regulated
AT2G07040	Pollen receptor kinase. Coexpression of AtPRK2a with AtRopGEF12 resulted in isotropic pollen tube growth.	protein_coding	(ATPRK2A); (PRK2A);POLLEN RECEPTOR LIKE KINASE 2 (PRK2); (ATPRK2)	pp7l12d-Col12d	1.1739e-05	-4.20765	down-regulated
AT1G09500	similar to Eucalyptus gunnii alcohol dehydrogenase of unknown physiological function (GI:1143445), Vigna unguiculata (gi:1854445), NOT a cinnamyl-alcohol dehydrogenase	protein_coding	0	pp7l15d-Col15d	4.53182e-09	-4.20606	down-regulated
AT3G54940	Papain family cysteine protease; FUNCTIONS IN: cysteine-type endopeptidase activity, cysteine-type peptidase activity; INVOLVED IN: proteolysis; LOCATED IN: endomembrane system; EXPRESSED IN: embryo, sepal, carpel; EXPRESSED DURING: 4 anthesis, C globular stage; CONTAINS InterPro DOMAIN/s: Peptidase C1A, papain (InterPro:IPR013128), Proteinase inhibitor I29, cathepsin propeptide (InterPro:IPR0132…	protein_coding	0	pp7l12d-Col12d	0.000743184	-4.20556	down-regulated
AT5G45880	Pollen Ole e 1 allergen and extensin family protein; FUNCTIONS IN: molecular_function unknown; INVOLVED IN: biological_process unknown; LOCATED IN: extracellular space, endomembrane system; EXPRESSED IN: 11 plant structures; EXPRESSED DURING: L mature pollen stage, M germinated pollen stage, 4 anthesis, C globular stage, petal differentiation and expansion stage; CONTAINS InterPro DOMAIN/s: Polle…	protein_coding	0	pp7l12d-Col12d	2.77388e-07	-4.20309	down-regulated
AT3G17520	Late embryogenesis abundant protein (LEA) family protein; INVOLVED IN: embryo development ending in seed dormancy; LOCATED IN: endomembrane system; EXPRESSED IN: cultured cell, seed, leaf; EXPRESSED DURING: dry seed stage, LP.04 four leaves visible, seed development stages; BEST Arabidopsis thaliana protein match is: late embryogenesis abundant domain-containing protein / LEA domain-containing pr…	protein_coding	0	pp7l15d-Col15d	3.46027e-09	-4.20152	down-regulated
AT1G06090	Fatty acid desaturase family protein; FUNCTIONS IN: oxidoreductase activity, oxidoreductase activity, acting on paired donors, with oxidation of a pair of donors resulting in the reduction of molecular oxygen to two molecules of water; INVOLVED IN: oxidation reduction, lipid metabolic process; LOCATED IN: cellular_component unknown; CONTAINS InterPro DOMAIN/s: Fatty acid desaturase, type 1, core …	protein_coding	0	pp7l12d-Col12d	5.28388e-07	-4.19928	down-regulated
AT1G05680	Encodes a UDP-glucosyltransferase, UGT74E2, that acts on IBA (indole-3-butyric acid) and affects auxin homeostasis. The transcript and protein levels of this enzyme are strongly induced by H2O2 and may allow integration of ROS (reactive oxygen species) and auxin signaling. This enzyme can also transfer glycosyl groups to several compounds related to the explosive TNT when this synthetic compound …	protein_coding	URIDINE DIPHOSPHATE GLYCOSYLTRANSFERASE 74E2 (UGT74E2)	pp7l12d-Col12d	0.000186361	-4.19807	down-regulated
AT2G47050	Plant invertase/pectin methylesterase inhibitor superfamily protein; FUNCTIONS IN: enzyme inhibitor activity, pectinesterase inhibitor activity, pectinesterase activity; INVOLVED IN: biological_process unknown; LOCATED IN: endomembrane system; EXPRESSED IN: 12 plant structures; EXPRESSED DURING: L mature pollen stage, M germinated pollen stage, 4 anthesis, C globular stage, petal differentiation …	protein_coding	0	pp7l12d-Col12d	6.66275e-08	-4.19732	down-regulated
AT1G79245	pseudogene of unknown protein	pseudogene	0	pp7l15d-Col15d	1.08384e-08	-4.19716	down-regulated
AT3G13400	SKU5 similar 13 (sks13); FUNCTIONS IN: oxidoreductase activity, copper ion binding; INVOLVED IN: oxidation reduction; LOCATED IN: endomembrane system; EXPRESSED IN: 11 plant structures; EXPRESSED DURING: L mature pollen stage, M germinated pollen stage, 4 anthesis, C globular stage, petal differentiation and expansion stage; CONTAINS InterPro DOMAIN/s: Multicopper oxidase, type 3 (InterPro:IPR011…	protein_coding	SKU5 SIMILAR 13 (sks13)	pp7l15d-pp7l0d	0.000603782	5.08925	up-regulated
AT4G33150	Encodes two proteins. One protein is the monofunctional saccharopine dehydrogenase involved in lysine degradation. The longer protein from the same LKR/SDH locus is bifunctional and also has saccharopine dehydrogenase activity. The monofunctional SDH functions mainly to enhance the flux of lysine catabolism. Gene expression is induced by abscisic acid, jasmonate, and under sucrose starvation.	protein_coding	0	pp7l12d-Col12d	3.04441e-13	-4.19334	down-regulated
AT5G64750	Encodes a putative transcription factor containing an AP2 domain. Is a member of the ERF (ethylene response factor) subfamily B-4 of ERF/AP2 transcription factor family. Expressed in response to ABA, osmotic stress, sugar stress and drought. Mutants are hypersensitive to these stresses. May be involved in regulation of ABA mediated stress response. The mRNA is cell-to-cell mobile.	protein_coding	ABA REPRESSOR1 (ABR1)	pp7l15d-Col15d	1.81867e-06	-4.19305	down-regulated
AT3G26110	Anther-specific protein agp1-like; BEST Arabidopsis thaliana protein match is: homolog of Brassica campestris pollen protein 1 (TAIR:AT1G24520.1)	protein_coding	0	pp7l15d-Col15d	1.05481e-05	-4.19235	down-regulated
AT3G02480	Late embryogenesis abundant protein (LEA) family protein; BEST Arabidopsis thaliana protein match is: Late embryogenesis abundant protein (LEA) family protein (TAIR:AT5G38760.1)	protein_coding	ABA-RESPONSE PROTEIN (ABR)	pp7l15d-pp7l0d	3.17144e-06	5.08256	up-regulated
AT3G14770	Nodulin MtN3 family protein; FUNCTIONS IN: molecular_function unknown; INVOLVED IN: biological_process unknown; LOCATED IN: endomembrane system, integral to membrane, membrane; EXPRESSED IN: 22 plant structures; EXPRESSED DURING: 13 growth stages; CONTAINS InterPro DOMAIN/s: MtN3/saliva-related transmembrane protein, conserved region (InterPro:IPR018169), RAG1-activating protein 1 homologue (Inte…	protein_coding	(SWEET2); (AtSWEET2)	pp7l15d-Col15d	3.52898e-10	-4.18871	down-regulated
AT5G67080	member of MEKK subfamily	protein_coding	MITOGEN-ACTIVATED PROTEIN KINASE KINASE KINASE 19 (MAPKKK19)	pp7l15d-Col15d	1.9056e-06	-4.18859	down-regulated
AT5G54165	unknown protein; FUNCTIONS IN: molecular_function unknown; INVOLVED IN: biological_process unknown; LOCATED IN: cellular_component unknown	protein_coding	0	pp7l12d-Col12d	2.34506e-07	-4.18713	down-regulated
AT2G28400	Protein of unknown function, DUF584; CONTAINS InterPro DOMAIN/s: Protein of unknown function DUF584 (InterPro:IPR007608); BEST Arabidopsis thaliana protein match is: Protein of unknown function, DUF584 (TAIR:AT3G45210.1)	protein_coding	0	pp7l15d-Col15d	1.39083e-11	-4.18635	down-regulated
AT1G01453	unknown protein; FUNCTIONS IN: molecular_function unknown; INVOLVED IN: biological_process unknown; LOCATED IN: cellular_component unknown; BEST Arabidopsis thaliana protein match is: unknown protein (TAIR:AT4G01110.1)	protein_coding	0	pp7l12d-Col12d	1.08312e-07	-4.1853	down-regulated
AT1G61563	Member of a diversely expressed predicted peptide family showing sequence similarity to tobacco Rapid Alkalinization Factor (RALF), and is believed to play an essential role in the physiology of Arabidopsis. Consists of a single exon and is characterized by a conserved C-terminal motif and N-terminal signal peptide.	protein_coding	(ATRALFL8);RALF-LIKE 8 (RALFL8)	pp7l12d-Col12d	4.69538e-08	-4.18458	down-regulated
AT5G24740	Encodes a vacuolar sorting protein that interacts with the plant-specific GRAS family transcription factor SHORT-ROOT and acts in a pathway that controls root growth and radial patterning. It provides a connections between gibberellic acid, SHR and PLT signaling in the root.	protein_coding	SHRUBBY (SHBY)	pp7l12d-Col12d	5.08561e-07	-4.18132	down-regulated
AT2G31980	PHYTOCYSTATIN 2 (CYS2); FUNCTIONS IN: cysteine-type endopeptidase inhibitor activity; INVOLVED IN: biological_process unknown; LOCATED IN: endomembrane system; EXPRESSED IN: 18 plant structures; EXPRESSED DURING: 11 growth stages; CONTAINS InterPro DOMAIN/s: Proteinase inhibitor I25, cystatin, conserved site (InterPro:IPR018073), Proteinase inhibitor I25, cystatin (InterPro:IPR000010), Proteinase…	protein_coding	PHYTOCYSTATIN 2 (AtCYS2);PHYTOCYSTATIN 2 (CYS2)	pp7l9d-Col9d	7.83729e-05	-4.18113	down-regulated
AT1G54070	Dormancy/auxin associated family protein; CONTAINS InterPro DOMAIN/s: Dormancyauxin associated (InterPro:IPR008406); BEST Arabidopsis thaliana protein match is: Dormancy/auxin associated family protein (TAIR:AT1G56220.3)	protein_coding	0	pp7l15d-Col15d	1.68199e-05	-4.18027	down-regulated
AT3G07820	Pectin lyase-like superfamily protein; FUNCTIONS IN: polygalacturonase activity; INVOLVED IN: carbohydrate metabolic process; LOCATED IN: endomembrane system; EXPRESSED IN: 11 plant structures; EXPRESSED DURING: L mature pollen stage, M germinated pollen stage, 4 anthesis, C globular stage, petal differentiation and expansion stage; CONTAINS InterPro DOMAIN/s: Pectin lyase fold/virulence factor (…	protein_coding	0	pp7l15d-pp7l0d	0.0021831	5.07549	up-regulated
AT4G04930	Encodes a sphingolipid delta4-desaturase, involved in sphingolipid biosynthesis. Specifically expressed in floral tissues. Knockout mutants were devoid of sphinga-4,8-dienine in floral tissues.	protein_coding	(DES-1-LIKE)	pp7l12d-Col12d	2.19406e-05	-4.1783	down-regulated
AT5G54165	unknown protein; FUNCTIONS IN: molecular_function unknown; INVOLVED IN: biological_process unknown; LOCATED IN: cellular_component unknown	protein_coding	0	pp7l15d-Col15d	7.14151e-10	-4.17709	down-regulated
AT1G29140	Pollen Ole e 1 allergen and extensin family protein; FUNCTIONS IN: molecular_function unknown; INVOLVED IN: biological_process unknown; LOCATED IN: endomembrane system; EXPRESSED IN: 9 plant structures; EXPRESSED DURING: L mature pollen stage, M germinated pollen stage, 4 anthesis, C globular stage, petal differentiation and expansion stage; CONTAINS InterPro DOMAIN/s: Pollen Ole e 1 allergen/ext…	protein_coding	0	pp7l12d-Col12d	6.30447e-06	-4.17634	down-regulated
AT5G24600	Protein of unknown function, DUF599; INVOLVED IN: biological_process unknown; LOCATED IN: plasma membrane; EXPRESSED IN: 15 plant structures; EXPRESSED DURING: 6 growth stages; CONTAINS InterPro DOMAIN/s: Protein of unknown function DUF599 (InterPro:IPR006747); BEST Arabidopsis thaliana protein match is: Protein of unknown function, DUF599 (TAIR:AT3G18215.1)	protein_coding	0	pp7l15d-Col15d	3.87224e-07	-4.17112	down-regulated
AT4G24000	encodes a protein similar to cellulose synthase	protein_coding	ARABIDOPSIS THALIANA CELLULOSE SYNTHASE LIKE G2 (ATCSLG2);CELLULOSE SYNTHASE LIKE G2 (CSLG2)	pp7l12d-pp7l0d	4.19766e-08	5.06769	up-regulated
AT4G26580	RING/U-box superfamily protein; FUNCTIONS IN: zinc ion binding; LOCATED IN: chloroplast; CONTAINS InterPro DOMAIN/s: Zinc finger, RING-type (InterPro:IPR001841), Zinc finger, C3HC4 RING-type (InterPro:IPR018957); BEST Arabidopsis thaliana protein match is: RING/U-box superfamily protein (TAIR:AT5G55970.2)	protein_coding	0	pp7l9d-Col9d	1.29583e-07	-4.1664	down-regulated
AT2G43580	Chitinase family protein; FUNCTIONS IN: chitin binding, chitinase activity; INVOLVED IN: carbohydrate metabolic process, cell wall macromolecule catabolic process; LOCATED IN: endomembrane system; CONTAINS InterPro DOMAIN/s: Chitin-binding, type 1, conserved site (InterPro:IPR018371), Glycoside hydrolase, family 19 (InterPro:IPR016283), Chitin-binding, type 1 (InterPro:IPR001002), Glycoside hydro…	protein_coding	0	pp7l15d-Col15d	6.16782e-07	-4.16473	down-regulated
AT5G22430	Pollen Ole e 1 allergen and extensin family protein; CONTAINS InterPro DOMAIN/s: Pollen Ole e 1 allergen/extensin (InterPro:IPR006041); BEST Arabidopsis thaliana protein match is: Pollen Ole e 1 allergen and extensin family protein (TAIR:AT2G27385.3)	protein_coding	0	pp7l9d-Col9d	2.56452e-05	-4.16349	down-regulated
AT1G58470	Encodes an mRNA-binding protein that contains two RNA recognition motifs (RRMs) and is expressed in proliferating tissues. Preferentially binds UUAGG, GUAGG and/or UUAGU. Loss of function of RBP1 causes decreased root length.	protein_coding	RNA-BINDING PROTEIN 1 (ATRBP1);RNA-BINDING PROTEIN 1 (RBP1)	pp7l6d-pp7l0d	1.44454e-06	5.06645	up-regulated
AT5G37940	Zinc-binding dehydrogenase family protein; FUNCTIONS IN: oxidoreductase activity, binding, catalytic activity, zinc ion binding; INVOLVED IN: response to oxidative stress; CONTAINS InterPro DOMAIN/s: GroES-like (InterPro:IPR011032), NAD(P)-binding domain (InterPro:IPR016040), Alcohol dehydrogenase, C-terminal (InterPro:IPR013149), Alcohol dehydrogenase superfamily, zinc-containing (InterPro:IPR00…	protein_coding	0	pp7l9d-Col9d	7.40432e-05	-4.15067	down-regulated
AT4G27410	Encodes a NAC transcription factor induced in response to desiccation. It is localized to the nucleus and acts as a transcriptional activator in ABA-mediated dehydration response.	protein_coding	(ATRD26); (ANAC72);RESPONSIVE TO DESICCATION 26 (RD26)	pp7l12d-Col12d	2.76898e-10	-4.14962	down-regulated
AT3G62230	Target promoter of the male germline-specific transcription factor DUO1.	protein_coding	DUO1-ACTIVATED F-BOX 1 (DAF1)	pp7l6d-Col6d	0.00267239	-4.14834	down-regulated
AT5G60615	Encodes a defensin-like (DEFL) family protein.	protein_coding	0	pp7l12d-Col12d	1.34718e-08	-4.14778	down-regulated
AT3G03341	unknown protein	protein_coding	0	pp7l15d-Col15d	3.00649e-11	-4.14764	down-regulated
AT3G62990	unknown protein; FUNCTIONS IN: molecular_function unknown; INVOLVED IN: biological_process unknown; LOCATED IN: endomembrane system; BEST Arabidopsis thaliana protein match is: unknown protein (TAIR:AT2G47950.1)	protein_coding	0	pp7l15d-Col15d	1.49421e-07	-4.14654	down-regulated
AT5G26730	Fasciclin-like arabinogalactan family protein; FUNCTIONS IN: molecular_function unknown; INVOLVED IN: biological_process unknown; LOCATED IN: mitochondrion; CONTAINS InterPro DOMAIN/s: FAS1 domain (InterPro:IPR000782); BEST Arabidopsis thaliana protein match is: Fasciclin-like arabinogalactan family protein (TAIR:AT5G16920.1)	protein_coding	0	pp7l6d-Col6d	0.00918013	-4.14646	down-regulated
AT3G58780	One of two genes (SHP1 and SHP2) that are required for fruit dehiscence. The two genes control dehiscence zone differentiation and promote the lignification of adjacent cells.	protein_coding	SHATTERPROOF 1 (SHP1)	pp7l15d-Col15d	3.56488e-05	-4.14174	down-regulated
AT3G12510	MADS-box family protein; BEST Arabidopsis thaliana protein match is: MADS-box transcription factor family protein (TAIR:AT5G38620.1)	protein_coding	0	pp7l15d-Col15d	6.7118e-12	-4.14164	down-regulated
AT5G54585	unknown protein	protein_coding	0	pp7l12d-Col12d	5.53447e-08	-4.13972	down-regulated
AT5G47000	Peroxidase superfamily protein; FUNCTIONS IN: peroxidase activity, xylan 1,4-beta-xylosidase activity; INVOLVED IN: oxidation reduction, response to oxidative stress; LOCATED IN: endomembrane system; EXPRESSED IN: 13 plant structures; EXPRESSED DURING: L mature pollen stage, M germinated pollen stage, 4 anthesis, C globular stage, petal differentiation and expansion stage; CONTAINS InterPro DOMAI…	protein_coding	0	pp7l15d-Col15d	3.69786e-07	-4.13898	down-regulated
AT1G35310	MLP-like protein 168 (MLP168); FUNCTIONS IN: molecular_function unknown; INVOLVED IN: response to biotic stimulus, defense response; LOCATED IN: cellular_component unknown; EXPRESSED IN: 13 plant structures; EXPRESSED DURING: LP.04 four leaves visible, 4 anthesis, C globular stage, petal differentiation and expansion stage; CONTAINS InterPro DOMAIN/s: Bet v I allergen (InterPro:IPR000916); BEST A…	protein_coding	MLP-LIKE PROTEIN 168 (MLP168)	pp7l9d-Col9d	1.37535e-06	-4.13421	down-regulated
AT4G13395	ROTUNDIFOLIA like 12 (RTFL12); CONTAINS InterPro DOMAIN/s: DVL (InterPro:IPR012552); BEST Arabidopsis thaliana protein match is: ROTUNDIFOLIA like 10 (TAIR:AT3G14362.1)	protein_coding	DEVIL 10 (DVL10);ROTUNDIFOLIA LIKE 12 (RTFL12)	pp7l15d-Col15d	6.04074e-08	-4.13192	down-regulated
AT5G07410	Encodes a pectin methylesterase implicated in the remodeling of pectins in pollen. Its expression is restricted to the male gametophyte (dry pollen, imbibed pollen and pollen tube). Mutants do not display any phenotype in the vegetative tissues. Pollen germination of KO mutant is strongly delayed in vivo and in vitro. Extra calcium restores the wild type phenotype in vitro.	protein_coding	PECTIN METHYLESTERASE 48 (PME48); (ATPME48)	pp7l12d-Col12d	1.59055e-06	-4.13153	down-regulated
AT4G36950	member of MEKK subfamily	protein_coding	MITOGEN-ACTIVATED PROTEIN KINASE KINASE KINASE 21 (MAPKKK21)	pp7l15d-Col15d	5.81029e-06	-4.13103	down-regulated
AT1G53520	Encodes a plastid stroma localized fatty acid binding protein involved in fatty acid metabolism.	protein_coding	FATTY-ACID-BINDING PROTEIN 3 (FAP3); (ATFAP3)	pp7l12d-Col12d	1.77234e-05	-4.12539	down-regulated
AT3G50970	Belongs to the dehydrin protein family, which contains highly conserved stretches of 7-17 residues that are repetitively scattered in their sequences, the K-, S-, Y- and lysine rich segments. LTI29 and LTI30 double overexpressors confer freeze tolerance. Located in membranes. mRNA upregulated by water deprivation and abscisic acid. The mRNA is cell-to-cell mobile.	protein_coding	(XERO2);LOW TEMPERATURE-INDUCED 30 (LTI30)	pp7l15d-pp7l0d	1.67584e-08	5.04857	up-regulated
AT5G19580	glyoxal oxidase-related protein; FUNCTIONS IN: molecular_function unknown; INVOLVED IN: biological_process unknown; LOCATED IN: endomembrane system; EXPRESSED IN: 10 plant structures; EXPRESSED DURING: L mature pollen stage, M germinated pollen stage, 4 anthesis, C globular stage, petal differentiation and expansion stage; CONTAINS InterPro DOMAIN/s: Galactose oxidase/kelch, beta-propeller (Inter…	protein_coding	0	pp7l9d-Col9d	1.71089e-06	-4.12365	down-regulated
AT5G43260	chaperone protein dnaJ-related	protein_coding	0	pp7l15d-Col15d	1.40994e-13	-4.12269	down-regulated
AT3G48240	Octicosapeptide/Phox/Bem1p family protein; CONTAINS InterPro DOMAIN/s: Octicosapeptide/Phox/Bem1p (InterPro:IPR000270); BEST Arabidopsis thaliana protein match is: Octicosapeptide/Phox/Bem1p family protein (TAIR:AT5G63130.1)	protein_coding	0	pp7l15d-Col15d	3.46098e-11	-4.12193	down-regulated
AT1G55970	HAC4 is most likely to be an expressed pseudogene that lacks HAT function. there is a single nucleotide deletion in both the HAC4 genomic and cDNA sequences relative to its homologs. The resulting frameshift within the open reading frame causes a stop codon to occur within the predicted acetyltransferase catalytic domain.	protein_coding	ARABIDOPSIS THALIANA P300/CBP ACETYLTRANSFERASE-RELATED PROTEIN 2 (ATHPCAT2);HISTONE ACETYLTRANSFERASE OF THE CBP FAMILY 6 (HAC6);HISTONE ACETYLTRANSFERASE OF THE GNAT/MYST SUPERFAMILY 4 (HAG4);HISTONE ACETYLTRANSFERASE OF THE CBP FAMILY 4 (HAC4);HISTONE ACETYLTRANSFERASE OF THE GNAT/MYST SUPERFAMILY 04 (HAG04); (HAC04); (HAC02)	pp7l6d-Col6d	0.000226854	-4.11916	down-regulated
AT1G74930	encodes a member of the DREB subfamily A-5 of ERF/AP2 transcription factor family. The protein contains one AP2 domain. There are 15 members in this subfamily including RAP2.1, RAP2.9 and RAP2.10. The mRNA is cell-to-cell mobile.	protein_coding	(ORA47)	pp7l0d-Col0d	2.79307e-06	-4.11752	down-regulated
AT2G34700	Pollen Ole e 1 allergen and extensin family protein; FUNCTIONS IN: molecular_function unknown; INVOLVED IN: biological_process unknown; LOCATED IN: endomembrane system; EXPRESSED IN: 6 plant structures; EXPRESSED DURING: 4 anthesis, petal differentiation and expansion stage; CONTAINS InterPro DOMAIN/s: Pollen Ole e 1 allergen/extensin (InterPro:IPR006041); BEST Arabidopsis thaliana protein match …	protein_coding	0	pp7l12d-Col12d	0.000181646	-4.117	down-regulated
AT5G63350	unknown protein; BEST Arabidopsis thaliana protein match is: unknown protein (TAIR:AT3G48510.1)	protein_coding	0	pp7l15d-pp7l0d	1.48931e-05	5.04286	up-regulated
AT3G05550	Hypoxia-responsive family protein; CONTAINS InterPro DOMAIN/s: Hypoxia induced protein, conserved region (InterPro:IPR007667); BEST Arabidopsis thaliana protein match is: Hypoxia-responsive family protein (TAIR:AT5G27760.1)	protein_coding	0	pp7l15d-Col15d	4.86896e-07	-4.11276	down-regulated
AT4G13575	unknown protein; FUNCTIONS IN: molecular_function unknown; INVOLVED IN: biological_process unknown; LOCATED IN: cellular_component unknown	protein_coding	0	pp7l0d-Col0d	9.47088e-09	-4.11211	down-regulated
AT3G57010	Calcium-dependent phosphotriesterase superfamily protein; FUNCTIONS IN: strictosidine synthase activity; INVOLVED IN: alkaloid biosynthetic process, biosynthetic process; LOCATED IN: endoplasmic reticulum; EXPRESSED IN: 9 plant structures; EXPRESSED DURING: 4 anthesis, petal differentiation and expansion stage; CONTAINS InterPro DOMAIN/s: Strictosidine synthase (InterPro:IPR004141), Strictosidine…	protein_coding	0	pp7l15d-Col15d	1.43036e-11	-4.11208	down-regulated
AT4G30460	glycine-rich protein; FUNCTIONS IN: molecular_function unknown; INVOLVED IN: biological_process unknown; LOCATED IN: endomembrane system; EXPRESSED IN: 20 plant structures; EXPRESSED DURING: 12 growth stages	protein_coding	0	pp7l12d-Col12d	3.79765e-06	-4.111	down-regulated
AT5G25110	member of AtCIPKs	protein_coding	CBL-INTERACTING PROTEIN KINASE 25 (CIPK25);SNF1-RELATED PROTEIN KINASE 3.25 (SnRK3.25)	pp7l9d-pp7l0d	1.77569e-09	5.02477	up-regulated
AT5G05220	unknown protein	protein_coding	0	pp7l15d-pp7l0d	0.00696171	5.02265	up-regulated
AT1G06350	Fatty acid desaturase family protein; FUNCTIONS IN: oxidoreductase activity, oxidoreductase activity, acting on paired donors, with oxidation of a pair of donors resulting in the reduction of molecular oxygen to two molecules of water; INVOLVED IN: oxidation reduction, lipid metabolic process; CONTAINS InterPro DOMAIN/s: Fatty acid desaturase, type 1, core (InterPro:IPR015876), Fatty acid desatur…	protein_coding	DELTA 9 DESATURASE 4 (ADS4); (ATADS4)	pp7l9d-Col9d	1.39737e-07	-4.10935	down-regulated
AT4G32510	HCO3- transporter family; FUNCTIONS IN: anion exchanger activity; INVOLVED IN: anion transport; LOCATED IN: integral to membrane, membrane; CONTAINS InterPro DOMAIN/s: Bicarbonate transporter, C-terminal (InterPro:IPR011531), Bicarbonate transporter, eukaryotic (InterPro:IPR003020); BEST Arabidopsis thaliana protein match is: HCO3- transporter family (TAIR:AT5G25430.1)	protein_coding	0	pp7l9d-Col9d	0.000521087	-4.10933	down-regulated
AT4G25433	peptidoglycan-binding LysM domain-containing protein; FUNCTIONS IN: molecular_function unknown; INVOLVED IN: cell wall macromolecule catabolic process; LOCATED IN: endomembrane system; CONTAINS InterPro DOMAIN/s: Peptidoglycan-binding lysin domain (InterPro:IPR018392); BEST Arabidopsis thaliana protein match is: peptidoglycan-binding LysM domain-containing protein (TAIR:AT5G62150.1)	protein_coding	0	pp7l12d-Col12d	2.71226e-10	-4.10856	down-regulated
AT4G24090	unknown protein; FUNCTIONS IN: molecular_function unknown; INVOLVED IN: biological_process unknown; LOCATED IN: chloroplast; EXPRESSED IN: 23 plant structures; EXPRESSED DURING: 13 growth stages	protein_coding	0	pp7l6d-Col6d	3.01504e-05	-4.10459	down-regulated
AT3G21180	one of the type IIB calcium pump isoforms. encodes an autoinhibited Ca(2+)-ATPase that contains an N-terminal calmodulin binding autoinhibitory domain.	protein_coding	AUTOINHIBITED CA(2+)-ATPASE 9 (ACA9); (ATACA9)	pp7l9d-Col9d	1.17217e-05	-4.10339	down-regulated
[truncated: 31,207 more rows]
